# Supplementary material for: EGBMMDA: Extreme Gradient Boosting Machine for MiRNA-Disease Association prediction
Source: Cell Death Dis. 2018 Jan 5;9(1):3. doi: 10.1038/s41419-017-0003-x (PMC5849212; doi:10.1038/s41419-017-0003-x)
Supplement: Supplementary file 2 — Supplementary Table 1 [file 41419_2017_3_MOESM2_ESM.xlsx]

## Sheet: Sheet1
Adenocarcinoma	hsa-mir-125a	1.90244
Adenoviridae Infections	hsa-mir-125a	1.90244
Adrenocortical Carcinoma	hsa-mir-125a	1.90244
Carcinoma	hsa-mir-125a	1.90244
Carcinoma, Renal Cell	hsa-mir-125a	1.90244
Colorectal Neoplasms	hsa-mir-125a	1.90244
Endometrial Neoplasms	hsa-mir-125a	1.90244
Esophageal Neoplasms	hsa-mir-125a	1.90244
Glioblastoma	hsa-mir-125a	1.90244
Glioma	hsa-mir-125a	1.90244
Leukemia, Lymphocytic, Chronic, B-Cell	hsa-mir-125a	1.90244
Leukemia, Myeloid, Acute	hsa-mir-125a	1.90244
Lupus Vulgaris	hsa-mir-125a	1.90244
Pancreatic Neoplasms	hsa-mir-125a	1.90244
Prostatic Neoplasms	hsa-mir-125a	1.90244
Thyroid Neoplasms	hsa-mir-125a	1.90244
Urinary Bladder Neoplasms	hsa-mir-125a	1.90244
Uterine Cervical Neoplasms	hsa-mir-125a	1.90244
Adenoviridae Infections	hsa-mir-196a	1.90244
Carcinoma	hsa-mir-196a	1.90244
Carcinoma, Squamous Cell	hsa-mir-196a	1.90244
Colonic Neoplasms	hsa-mir-196a	1.90244
Endometrial Neoplasms	hsa-mir-196a	1.90244
Endometriosis	hsa-mir-196a	1.90244
Glioblastoma	hsa-mir-196a	1.90244
Head and Neck Neoplasms	hsa-mir-196a	1.90244
Leukemia, Lymphocytic, Chronic, B-Cell	hsa-mir-196a	1.90244
Lupus Vulgaris	hsa-mir-196a	1.90244
Lymphoma	hsa-mir-196a	1.90244
Medulloblastoma	hsa-mir-196a	1.90244
Muscular Disorders, Atrophic	hsa-mir-196a	1.90244
Neoplasms	hsa-mir-196a	1.90244
Ovarian Neoplasms	hsa-mir-196a	1.90244
Prostatic Neoplasms	hsa-mir-196a	1.90244
Thyroid Neoplasms	hsa-mir-196a	1.90244
Adenocarcinoma	hsa-mir-499a	1.90244
Adenoviridae Infections	hsa-mir-499a	1.90244
Adrenocortical Carcinoma	hsa-mir-499a	1.90244
Carcinoma	hsa-mir-499a	1.90244
Carcinoma, Renal Cell	hsa-mir-499a	1.90244
Colonic Neoplasms	hsa-mir-499a	1.90244
Endometrial Neoplasms	hsa-mir-499a	1.90244
Endometriosis	hsa-mir-499a	1.90244
Glioblastoma	hsa-mir-499a	1.90244
Glioma	hsa-mir-499a	1.90244
Leukemia, Lymphocytic, Chronic, B-Cell	hsa-mir-499a	1.90244
Leukemia, Myeloid, Acute	hsa-mir-499a	1.90244
Lupus Vulgaris	hsa-mir-499a	1.90244
Medulloblastoma	hsa-mir-499a	1.90244
Melanoma	hsa-mir-499a	1.90244
Muscular Disorders, Atrophic	hsa-mir-499a	1.90244
Neoplasms	hsa-mir-499a	1.90244
Pancreatic Neoplasms	hsa-mir-499a	1.90244
Prostatic Neoplasms	hsa-mir-499a	1.90244
Stomach Neoplasms	hsa-mir-499a	1.90244
Thyroid Neoplasms	hsa-mir-499a	1.90244
Urinary Bladder Neoplasms	hsa-mir-499a	1.90244
Uterine Cervical Neoplasms	hsa-mir-499a	1.90244
Adenocarcinoma	hsa-mir-29a	1.90244
Adenoviridae Infections	hsa-mir-29a	1.90244
Adrenocortical Carcinoma	hsa-mir-29a	1.90244
Carcinoma	hsa-mir-29a	1.90244
Carcinoma, Non-Small-Cell Lung	hsa-mir-29a	1.90244
Carcinoma, Renal Cell	hsa-mir-29a	1.90244
Carcinoma, Squamous Cell	hsa-mir-29a	1.90244
Endometrial Neoplasms	hsa-mir-29a	1.90244
Endometriosis	hsa-mir-29a	1.90244
Esophageal Neoplasms	hsa-mir-29a	1.90244
Glioma	hsa-mir-29a	1.90244
Head and Neck Neoplasms	hsa-mir-29a	1.90244
Lupus Vulgaris	hsa-mir-29a	1.90244
Lymphoma	hsa-mir-29a	1.90244
Medulloblastoma	hsa-mir-29a	1.90244
Muscular Disorders, Atrophic	hsa-mir-29a	1.90244
Pancreatic Neoplasms	hsa-mir-29a	1.90244
Thyroid Neoplasms	hsa-mir-29a	1.90244
Urinary Bladder Neoplasms	hsa-mir-29a	1.90244
Uterine Cervical Neoplasms	hsa-mir-29a	1.90244
Adenocarcinoma	hsa-mir-29b	1.90244
Adenoviridae Infections	hsa-mir-29b	1.90244
Adrenocortical Carcinoma	hsa-mir-29b	1.90244
Carcinoma	hsa-mir-29b	1.90244
Carcinoma, Renal Cell	hsa-mir-29b	1.90244
Carcinoma, Squamous Cell	hsa-mir-29b	1.90244
Colorectal Neoplasms	hsa-mir-29b	1.90244
Endometrial Neoplasms	hsa-mir-29b	1.90244
Endometriosis	hsa-mir-29b	1.90244
Esophageal Neoplasms	hsa-mir-29b	1.90244
Glioblastoma	hsa-mir-29b	1.90244
Glioma	hsa-mir-29b	1.90244
Head and Neck Neoplasms	hsa-mir-29b	1.90244
Lupus Vulgaris	hsa-mir-29b	1.90244
Lymphoma	hsa-mir-29b	1.90244
Medulloblastoma	hsa-mir-29b	1.90244
Muscular Disorders, Atrophic	hsa-mir-29b	1.90244
Stomach Neoplasms	hsa-mir-29b	1.90244
Thyroid Neoplasms	hsa-mir-29b	1.90244
Uterine Cervical Neoplasms	hsa-mir-29b	1.90244
Adenoviridae Infections	hsa-let-7a	1.90244
Carcinoma, Squamous Cell	hsa-let-7a	1.90244
Glioma	hsa-let-7a	1.90244
Leukemia, Lymphocytic, Chronic, B-Cell	hsa-let-7a	1.90244
Lymphoma	hsa-let-7a	1.90244
Medulloblastoma	hsa-let-7a	1.90244
Muscular Disorders, Atrophic	hsa-let-7a	1.90244
Thyroid Neoplasms	hsa-let-7a	1.90244
Urinary Bladder Neoplasms	hsa-let-7a	1.90244
Uterine Cervical Neoplasms	hsa-let-7a	1.90244
Adenocarcinoma	hsa-mir-141	1.90244
Adenoviridae Infections	hsa-mir-141	1.90244
Adrenocortical Carcinoma	hsa-mir-141	1.90244
Carcinoma	hsa-mir-141	1.90244
Carcinoma, Non-Small-Cell Lung	hsa-mir-141	1.90244
Carcinoma, Squamous Cell	hsa-mir-141	1.90244
Glioblastoma	hsa-mir-141	1.90244
Glioma	hsa-mir-141	1.90244
Heart Failure	hsa-mir-141	1.90244
Leukemia, Lymphocytic, Chronic, B-Cell	hsa-mir-141	1.90244
Leukemia, Myeloid, Acute	hsa-mir-141	1.90244
Lung Neoplasms	hsa-mir-141	1.90244
Lupus Vulgaris	hsa-mir-141	1.90244
Lymphoma	hsa-mir-141	1.90244
Medulloblastoma	hsa-mir-141	1.90244
Muscular Disorders, Atrophic	hsa-mir-141	1.90244
Pancreatic Neoplasms	hsa-mir-141	1.90244
Uterine Cervical Neoplasms	hsa-mir-141	1.90244
Adenoviridae Infections	hsa-mir-143	1.90244
Carcinoma	hsa-mir-143	1.90244
Carcinoma, Hepatocellular	hsa-mir-143	1.90244
Endometrial Neoplasms	hsa-mir-143	1.90244
Heart Failure	hsa-mir-143	1.90244
Leukemia, Lymphocytic, Chronic, B-Cell	hsa-mir-143	1.90244
Lupus Vulgaris	hsa-mir-143	1.90244
Lymphoma	hsa-mir-143	1.90244
Ovarian Neoplasms	hsa-mir-143	1.90244
Thyroid Neoplasms	hsa-mir-143	1.90244
Adenoviridae Infections	hsa-mir-145	1.90244
Endometrial Neoplasms	hsa-mir-145	1.90244
Leukemia, Lymphocytic, Chronic, B-Cell	hsa-mir-145	1.90244
Lupus Vulgaris	hsa-mir-145	1.90244
Lymphoma	hsa-mir-145	1.90244
Thyroid Neoplasms	hsa-mir-145	1.90244
Adenocarcinoma	hsa-mir-150	1.90244
Adrenocortical Carcinoma	hsa-mir-150	1.90244
Breast Neoplasms	hsa-mir-150	1.90244
Carcinoma	hsa-mir-150	1.90244
Carcinoma, Squamous Cell	hsa-mir-150	1.90244
Colonic Neoplasms	hsa-mir-150	1.90244
Endometrial Neoplasms	hsa-mir-150	1.90244
Glioblastoma	hsa-mir-150	1.90244
Glioma	hsa-mir-150	1.90244
Head and Neck Neoplasms	hsa-mir-150	1.90244
Leukemia, Lymphocytic, Chronic, B-Cell	hsa-mir-150	1.90244
Medulloblastoma	hsa-mir-150	1.90244
Melanoma	hsa-mir-150	1.90244
Muscular Disorders, Atrophic	hsa-mir-150	1.90244
Ovarian Neoplasms	hsa-mir-150	1.90244
Prostatic Neoplasms	hsa-mir-150	1.90244
Thyroid Neoplasms	hsa-mir-150	1.90244
Urinary Bladder Neoplasms	hsa-mir-150	1.90244
Uterine Cervical Neoplasms	hsa-mir-150	1.90244
Adenocarcinoma	hsa-mir-15a	1.90244
Adenoviridae Infections	hsa-mir-15a	1.90244
Adrenocortical Carcinoma	hsa-mir-15a	1.90244
Carcinoma	hsa-mir-15a	1.90244
Carcinoma, Renal Cell	hsa-mir-15a	1.90244
Colorectal Neoplasms	hsa-mir-15a	1.90244
Endometrial Neoplasms	hsa-mir-15a	1.90244
Endometriosis	hsa-mir-15a	1.90244
Glioma	hsa-mir-15a	1.90244
Heart Failure	hsa-mir-15a	1.90244
Lung Neoplasms	hsa-mir-15a	1.90244
Lupus Vulgaris	hsa-mir-15a	1.90244
Medulloblastoma	hsa-mir-15a	1.90244
Muscular Disorders, Atrophic	hsa-mir-15a	1.90244
Ovarian Neoplasms	hsa-mir-15a	1.90244
Stomach Neoplasms	hsa-mir-15a	1.90244
Thyroid Neoplasms	hsa-mir-15a	1.90244
Uterine Cervical Neoplasms	hsa-mir-15a	1.90244
Adenoviridae Infections	hsa-mir-16	1.90244
Endometrial Neoplasms	hsa-mir-16	1.90244
Endometriosis	hsa-mir-16	1.90244
Esophageal Neoplasms	hsa-mir-16	1.90244
Head and Neck Neoplasms	hsa-mir-16	1.90244
Leukemia, Myeloid, Acute	hsa-mir-16	1.90244
Lung Neoplasms	hsa-mir-16	1.90244
Lupus Vulgaris	hsa-mir-16	1.90244
Medulloblastoma	hsa-mir-16	1.90244
Muscular Disorders, Atrophic	hsa-mir-16	1.90244
Thyroid Neoplasms	hsa-mir-16	1.90244
Urinary Bladder Neoplasms	hsa-mir-16	1.90244
Adenoviridae Infections	hsa-mir-21	1.90244
Adrenocortical Carcinoma	hsa-mir-21	1.90244
Endometriosis	hsa-mir-21	1.90244
Leukemia, Myeloid, Acute	hsa-mir-21	1.90244
Lupus Vulgaris	hsa-mir-21	1.90244
Adenocarcinoma	hsa-mir-1	1.90244
Adenoviridae Infections	hsa-mir-1	1.90244
Carcinoma	hsa-mir-1	1.90244
Carcinoma, Renal Cell	hsa-mir-1	1.90244
Esophageal Neoplasms	hsa-mir-1	1.90244
Glioblastoma	hsa-mir-1	1.90244
Glioma	hsa-mir-1	1.90244
Leukemia, Lymphocytic, Chronic, B-Cell	hsa-mir-1	1.90244
Leukemia, Myeloid, Acute	hsa-mir-1	1.90244
Lupus Vulgaris	hsa-mir-1	1.90244
Lymphoma	hsa-mir-1	1.90244
Medulloblastoma	hsa-mir-1	1.90244
Muscular Disorders, Atrophic	hsa-mir-1	1.90244
Neoplasms	hsa-mir-1	1.90244
Pancreatic Neoplasms	hsa-mir-1	1.90244
Uterine Cervical Neoplasms	hsa-mir-1	1.90244
Adenoviridae Infections	hsa-mir-133a	1.90244
Carcinoma	hsa-mir-133a	1.90244
Carcinoma, Hepatocellular	hsa-mir-133a	1.90244
Carcinoma, Non-Small-Cell Lung	hsa-mir-133a	1.90244
Carcinoma, Renal Cell	hsa-mir-133a	1.90244
Colonic Neoplasms	hsa-mir-133a	1.90244
Endometrial Neoplasms	hsa-mir-133a	1.90244
Endometriosis	hsa-mir-133a	1.90244
Glioblastoma	hsa-mir-133a	1.90244
Glioma	hsa-mir-133a	1.90244
Leukemia, Lymphocytic, Chronic, B-Cell	hsa-mir-133a	1.90244
Leukemia, Myeloid, Acute	hsa-mir-133a	1.90244
Lupus Vulgaris	hsa-mir-133a	1.90244
Lymphoma	hsa-mir-133a	1.90244
Medulloblastoma	hsa-mir-133a	1.90244
Muscular Disorders, Atrophic	hsa-mir-133a	1.90244
Neoplasms	hsa-mir-133a	1.90244
Pancreatic Neoplasms	hsa-mir-133a	1.90244
Stomach Neoplasms	hsa-mir-133a	1.90244
Thyroid Neoplasms	hsa-mir-133a	1.90244
Uterine Cervical Neoplasms	hsa-mir-133a	1.90244
Adenocarcinoma	hsa-mir-133b	1.90244
Adenoviridae Infections	hsa-mir-133b	1.90244
Adrenocortical Carcinoma	hsa-mir-133b	1.90244
Carcinoma	hsa-mir-133b	1.90244
Carcinoma, Renal Cell	hsa-mir-133b	1.90244
Endometrial Neoplasms	hsa-mir-133b	1.90244
Endometriosis	hsa-mir-133b	1.90244
Esophageal Neoplasms	hsa-mir-133b	1.90244
Glioblastoma	hsa-mir-133b	1.90244
Glioma	hsa-mir-133b	1.90244
Head and Neck Neoplasms	hsa-mir-133b	1.90244
Leukemia, Lymphocytic, Chronic, B-Cell	hsa-mir-133b	1.90244
Leukemia, Myeloid, Acute	hsa-mir-133b	1.90244
Lupus Vulgaris	hsa-mir-133b	1.90244
Medulloblastoma	hsa-mir-133b	1.90244
Melanoma	hsa-mir-133b	1.90244
Muscular Disorders, Atrophic	hsa-mir-133b	1.90244
Neoplasms	hsa-mir-133b	1.90244
Adenocarcinoma	hsa-mir-146a	1.90244
Adenoviridae Infections	hsa-mir-146a	1.90244
Carcinoma	hsa-mir-146a	1.90244
Endometrial Neoplasms	hsa-mir-146a	1.90244
Endometriosis	hsa-mir-146a	1.90244
Glioma	hsa-mir-146a	1.90244
Head and Neck Neoplasms	hsa-mir-146a	1.90244
Heart Failure	hsa-mir-146a	1.90244
Adenoviridae Infections	hsa-mir-155	1.90244
Endometriosis	hsa-mir-155	1.90244
Glioma	hsa-mir-155	1.90244
Lupus Vulgaris	hsa-mir-155	1.90244
Medulloblastoma	hsa-mir-155	1.90244
Prostatic Neoplasms	hsa-mir-155	1.90244
Adenoviridae Infections	hsa-mir-103a	1.90244
Adrenocortical Carcinoma	hsa-mir-103a	1.90244
Carcinoma	hsa-mir-103a	1.90244
Carcinoma, Non-Small-Cell Lung	hsa-mir-103a	1.90244
Carcinoma, Renal Cell	hsa-mir-103a	1.90244
Carcinoma, Squamous Cell	hsa-mir-103a	1.90244
Colonic Neoplasms	hsa-mir-103a	1.90244
Endometriosis	hsa-mir-103a	1.90244
Esophageal Neoplasms	hsa-mir-103a	1.90244
Glioblastoma	hsa-mir-103a	1.90244
Glioma	hsa-mir-103a	1.90244
Head and Neck Neoplasms	hsa-mir-103a	1.90244
Heart Failure	hsa-mir-103a	1.90244
Leukemia, Myeloid, Acute	hsa-mir-103a	1.90244
Lupus Vulgaris	hsa-mir-103a	1.90244
Lymphoma	hsa-mir-103a	1.90244
Medulloblastoma	hsa-mir-103a	1.90244
Prostatic Neoplasms	hsa-mir-103a	1.90244
Thyroid Neoplasms	hsa-mir-103a	1.90244
Urinary Bladder Neoplasms	hsa-mir-103a	1.90244
Uterine Cervical Neoplasms	hsa-mir-103a	1.90244
Adenoviridae Infections	hsa-mir-106a	1.90244
Adrenocortical Carcinoma	hsa-mir-106a	1.90244
Breast Neoplasms	hsa-mir-106a	1.90244
Carcinoma	hsa-mir-106a	1.90244
Carcinoma, Renal Cell	hsa-mir-106a	1.90244
Endometrial Neoplasms	hsa-mir-106a	1.90244
Endometriosis	hsa-mir-106a	1.90244
Esophageal Neoplasms	hsa-mir-106a	1.90244
Head and Neck Neoplasms	hsa-mir-106a	1.90244
Heart Failure	hsa-mir-106a	1.90244
Leukemia, Lymphocytic, Chronic, B-Cell	hsa-mir-106a	1.90244
Leukemia, Myeloid, Acute	hsa-mir-106a	1.90244
Lupus Vulgaris	hsa-mir-106a	1.90244
Lymphoma	hsa-mir-106a	1.90244
Muscular Disorders, Atrophic	hsa-mir-106a	1.90244
Ovarian Neoplasms	hsa-mir-106a	1.90244
Thyroid Neoplasms	hsa-mir-106a	1.90244
Urinary Bladder Neoplasms	hsa-mir-106a	1.90244
Uterine Cervical Neoplasms	hsa-mir-106a	1.90244
Adenoviridae Infections	hsa-mir-10b	1.90244
Adrenocortical Carcinoma	hsa-mir-10b	1.90244
Carcinoma, Non-Small-Cell Lung	hsa-mir-10b	1.90244
Endometrial Neoplasms	hsa-mir-10b	1.90244
Esophageal Neoplasms	hsa-mir-10b	1.90244
Head and Neck Neoplasms	hsa-mir-10b	1.90244
Leukemia, Lymphocytic, Chronic, B-Cell	hsa-mir-10b	1.90244
Leukemia, Myeloid, Acute	hsa-mir-10b	1.90244
Lupus Vulgaris	hsa-mir-10b	1.90244
Lymphoma	hsa-mir-10b	1.90244
Melanoma	hsa-mir-10b	1.90244
Muscular Disorders, Atrophic	hsa-mir-10b	1.90244
Prostatic Neoplasms	hsa-mir-10b	1.90244
Uterine Cervical Neoplasms	hsa-mir-10b	1.90244
Adenoviridae Infections	hsa-mir-126	1.90244
Carcinoma	hsa-mir-126	1.90244
Endometrial Neoplasms	hsa-mir-126	1.90244
Glioblastoma	hsa-mir-126	1.90244
Glioma	hsa-mir-126	1.90244
Head and Neck Neoplasms	hsa-mir-126	1.90244
Leukemia, Lymphocytic, Chronic, B-Cell	hsa-mir-126	1.90244
Lupus Vulgaris	hsa-mir-126	1.90244
Adenoviridae Infections	hsa-mir-135a	1.90244
Carcinoma	hsa-mir-135a	1.90244
Carcinoma, Squamous Cell	hsa-mir-135a	1.90244
Colonic Neoplasms	hsa-mir-135a	1.90244
Endometrial Neoplasms	hsa-mir-135a	1.90244
Esophageal Neoplasms	hsa-mir-135a	1.90244
Glioblastoma	hsa-mir-135a	1.90244
Head and Neck Neoplasms	hsa-mir-135a	1.90244
Leukemia, Lymphocytic, Chronic, B-Cell	hsa-mir-135a	1.90244
Leukemia, Myeloid, Acute	hsa-mir-135a	1.90244
Lupus Vulgaris	hsa-mir-135a	1.90244
Melanoma	hsa-mir-135a	1.90244
Muscular Disorders, Atrophic	hsa-mir-135a	1.90244
Ovarian Neoplasms	hsa-mir-135a	1.90244
Pancreatic Neoplasms	hsa-mir-135a	1.90244
Prostatic Neoplasms	hsa-mir-135a	1.90244
Thyroid Neoplasms	hsa-mir-135a	1.90244
Urinary Bladder Neoplasms	hsa-mir-135a	1.90244
Uterine Cervical Neoplasms	hsa-mir-135a	1.90244
Adenoviridae Infections	hsa-mir-151a	1.90244
Adrenocortical Carcinoma	hsa-mir-151a	1.90244
Carcinoma	hsa-mir-151a	1.90244
Carcinoma, Squamous Cell	hsa-mir-151a	1.90244
Colonic Neoplasms	hsa-mir-151a	1.90244
Colorectal Neoplasms	hsa-mir-151a	1.90244
Endometrial Neoplasms	hsa-mir-151a	1.90244
Endometriosis	hsa-mir-151a	1.90244
Esophageal Neoplasms	hsa-mir-151a	1.90244
Glioma	hsa-mir-151a	1.90244
Head and Neck Neoplasms	hsa-mir-151a	1.90244
Heart Failure	hsa-mir-151a	1.90244
Leukemia, Myeloid, Acute	hsa-mir-151a	1.90244
Lung Neoplasms	hsa-mir-151a	1.90244
Lupus Vulgaris	hsa-mir-151a	1.90244
Lymphoma	hsa-mir-151a	1.90244
Medulloblastoma	hsa-mir-151a	1.90244
Pancreatic Neoplasms	hsa-mir-151a	1.90244
Urinary Bladder Neoplasms	hsa-mir-151a	1.90244
Uterine Cervical Neoplasms	hsa-mir-151a	1.90244
Adenoviridae Infections	hsa-mir-152	1.90244
Adrenocortical Carcinoma	hsa-mir-152	1.90244
Carcinoma	hsa-mir-152	1.90244
Carcinoma, Non-Small-Cell Lung	hsa-mir-152	1.90244
Carcinoma, Renal Cell	hsa-mir-152	1.90244
Carcinoma, Squamous Cell	hsa-mir-152	1.90244
Endometriosis	hsa-mir-152	1.90244
Esophageal Neoplasms	hsa-mir-152	1.90244
Glioblastoma	hsa-mir-152	1.90244
Head and Neck Neoplasms	hsa-mir-152	1.90244
Heart Failure	hsa-mir-152	1.90244
Leukemia, Lymphocytic, Chronic, B-Cell	hsa-mir-152	1.90244
Leukemia, Myeloid, Acute	hsa-mir-152	1.90244
Lung Neoplasms	hsa-mir-152	1.90244
Lupus Vulgaris	hsa-mir-152	1.90244
Lymphoma	hsa-mir-152	1.90244
Medulloblastoma	hsa-mir-152	1.90244
Melanoma	hsa-mir-152	1.90244
Muscular Disorders, Atrophic	hsa-mir-152	1.90244
Neoplasms	hsa-mir-152	1.90244
Pancreatic Neoplasms	hsa-mir-152	1.90244
Stomach Neoplasms	hsa-mir-152	1.90244
Thyroid Neoplasms	hsa-mir-152	1.90244
Urinary Bladder Neoplasms	hsa-mir-152	1.90244
Uterine Cervical Neoplasms	hsa-mir-152	1.90244
Carcinoma	hsa-mir-17	1.90244
Carcinoma, Renal Cell	hsa-mir-17	1.90244
Carcinoma, Squamous Cell	hsa-mir-17	1.90244
Endometrial Neoplasms	hsa-mir-17	1.90244
Esophageal Neoplasms	hsa-mir-17	1.90244
Head and Neck Neoplasms	hsa-mir-17	1.90244
Lupus Vulgaris	hsa-mir-17	1.90244
Muscular Disorders, Atrophic	hsa-mir-17	1.90244
Thyroid Neoplasms	hsa-mir-17	1.90244
Adrenocortical Carcinoma	hsa-mir-181b	1.90244
Carcinoma	hsa-mir-181b	1.90244
Carcinoma, Non-Small-Cell Lung	hsa-mir-181b	1.90244
Carcinoma, Renal Cell	hsa-mir-181b	1.90244
Colonic Neoplasms	hsa-mir-181b	1.90244
Endometrial Neoplasms	hsa-mir-181b	1.90244
Endometriosis	hsa-mir-181b	1.90244
Esophageal Neoplasms	hsa-mir-181b	1.90244
Heart Failure	hsa-mir-181b	1.90244
Lupus Vulgaris	hsa-mir-181b	1.90244
Lymphoma	hsa-mir-181b	1.90244
Melanoma	hsa-mir-181b	1.90244
Muscular Disorders, Atrophic	hsa-mir-181b	1.90244
Ovarian Neoplasms	hsa-mir-181b	1.90244
Thyroid Neoplasms	hsa-mir-181b	1.90244
Uterine Cervical Neoplasms	hsa-mir-181b	1.90244
Adenoviridae Infections	hsa-mir-182	1.90244
Adrenocortical Carcinoma	hsa-mir-182	1.90244
Carcinoma, Renal Cell	hsa-mir-182	1.90244
Colonic Neoplasms	hsa-mir-182	1.90244
Endometriosis	hsa-mir-182	1.90244
Esophageal Neoplasms	hsa-mir-182	1.90244
Glioblastoma	hsa-mir-182	1.90244
Head and Neck Neoplasms	hsa-mir-182	1.90244
Leukemia, Lymphocytic, Chronic, B-Cell	hsa-mir-182	1.90244
Leukemia, Myeloid, Acute	hsa-mir-182	1.90244
Lupus Vulgaris	hsa-mir-182	1.90244
Lymphoma	hsa-mir-182	1.90244
Muscular Disorders, Atrophic	hsa-mir-182	1.90244
Thyroid Neoplasms	hsa-mir-182	1.90244
Adenoviridae Infections	hsa-mir-183	1.90244
Adrenocortical Carcinoma	hsa-mir-183	1.90244
Carcinoma, Renal Cell	hsa-mir-183	1.90244
Carcinoma, Squamous Cell	hsa-mir-183	1.90244
Colonic Neoplasms	hsa-mir-183	1.90244
Endometriosis	hsa-mir-183	1.90244
Head and Neck Neoplasms	hsa-mir-183	1.90244
Heart Failure	hsa-mir-183	1.90244
Leukemia, Lymphocytic, Chronic, B-Cell	hsa-mir-183	1.90244
Leukemia, Myeloid, Acute	hsa-mir-183	1.90244
Lupus Vulgaris	hsa-mir-183	1.90244
Lymphoma	hsa-mir-183	1.90244
Muscular Disorders, Atrophic	hsa-mir-183	1.90244
Neoplasms	hsa-mir-183	1.90244
Uterine Cervical Neoplasms	hsa-mir-183	1.90244
Adrenocortical Carcinoma	hsa-mir-191	1.90244
Carcinoma	hsa-mir-191	1.90244
Carcinoma, Non-Small-Cell Lung	hsa-mir-191	1.90244
Carcinoma, Renal Cell	hsa-mir-191	1.90244
Carcinoma, Squamous Cell	hsa-mir-191	1.90244
Colorectal Neoplasms	hsa-mir-191	1.90244
Endometrial Neoplasms	hsa-mir-191	1.90244
Endometriosis	hsa-mir-191	1.90244
Esophageal Neoplasms	hsa-mir-191	1.90244
Glioblastoma	hsa-mir-191	1.90244
Glioma	hsa-mir-191	1.90244
Head and Neck Neoplasms	hsa-mir-191	1.90244
Heart Failure	hsa-mir-191	1.90244
Leukemia, Lymphocytic, Chronic, B-Cell	hsa-mir-191	1.90244
Leukemia, Myeloid, Acute	hsa-mir-191	1.90244
Lupus Vulgaris	hsa-mir-191	1.90244
Lymphoma	hsa-mir-191	1.90244
Medulloblastoma	hsa-mir-191	1.90244
Muscular Disorders, Atrophic	hsa-mir-191	1.90244
Urinary Bladder Neoplasms	hsa-mir-191	1.90244
Uterine Cervical Neoplasms	hsa-mir-191	1.90244
Adenoviridae Infections	hsa-mir-192	1.90244
Breast Neoplasms	hsa-mir-192	1.90244
Carcinoma, Non-Small-Cell Lung	hsa-mir-192	1.90244
Carcinoma, Renal Cell	hsa-mir-192	1.90244
Carcinoma, Squamous Cell	hsa-mir-192	1.90244
Colorectal Neoplasms	hsa-mir-192	1.90244
Endometrial Neoplasms	hsa-mir-192	1.90244
Endometriosis	hsa-mir-192	1.90244
Glioblastoma	hsa-mir-192	1.90244
Glioma	hsa-mir-192	1.90244
Head and Neck Neoplasms	hsa-mir-192	1.90244
Leukemia, Lymphocytic, Chronic, B-Cell	hsa-mir-192	1.90244
Leukemia, Myeloid, Acute	hsa-mir-192	1.90244
Lupus Vulgaris	hsa-mir-192	1.90244
Lymphoma	hsa-mir-192	1.90244
Medulloblastoma	hsa-mir-192	1.90244
Melanoma	hsa-mir-192	1.90244
Muscular Disorders, Atrophic	hsa-mir-192	1.90244
Neoplasms	hsa-mir-192	1.90244
Prostatic Neoplasms	hsa-mir-192	1.90244
Thyroid Neoplasms	hsa-mir-192	1.90244
Uterine Cervical Neoplasms	hsa-mir-192	1.90244
Adenoviridae Infections	hsa-mir-193b	1.90244
Adrenocortical Carcinoma	hsa-mir-193b	1.90244
Carcinoma	hsa-mir-193b	1.90244
Carcinoma, Hepatocellular	hsa-mir-193b	1.90244
Carcinoma, Renal Cell	hsa-mir-193b	1.90244
Carcinoma, Squamous Cell	hsa-mir-193b	1.90244
Colonic Neoplasms	hsa-mir-193b	1.90244
Colorectal Neoplasms	hsa-mir-193b	1.90244
Endometriosis	hsa-mir-193b	1.90244
Esophageal Neoplasms	hsa-mir-193b	1.90244
Glioblastoma	hsa-mir-193b	1.90244
Glioma	hsa-mir-193b	1.90244
Heart Failure	hsa-mir-193b	1.90244
Leukemia, Lymphocytic, Chronic, B-Cell	hsa-mir-193b	1.90244
Lung Neoplasms	hsa-mir-193b	1.90244
Lupus Vulgaris	hsa-mir-193b	1.90244
Lymphoma	hsa-mir-193b	1.90244
Muscular Disorders, Atrophic	hsa-mir-193b	1.90244
Pancreatic Neoplasms	hsa-mir-193b	1.90244
Thyroid Neoplasms	hsa-mir-193b	1.90244
Urinary Bladder Neoplasms	hsa-mir-193b	1.90244
Adenoviridae Infections	hsa-mir-194	1.90244
Carcinoma	hsa-mir-194	1.90244
Carcinoma, Hepatocellular	hsa-mir-194	1.90244
Carcinoma, Non-Small-Cell Lung	hsa-mir-194	1.90244
Carcinoma, Renal Cell	hsa-mir-194	1.90244
Carcinoma, Squamous Cell	hsa-mir-194	1.90244
Colonic Neoplasms	hsa-mir-194	1.90244
Esophageal Neoplasms	hsa-mir-194	1.90244
Glioblastoma	hsa-mir-194	1.90244
Glioma	hsa-mir-194	1.90244
Head and Neck Neoplasms	hsa-mir-194	1.90244
Heart Failure	hsa-mir-194	1.90244
Leukemia, Lymphocytic, Chronic, B-Cell	hsa-mir-194	1.90244
Leukemia, Myeloid, Acute	hsa-mir-194	1.90244
Lung Neoplasms	hsa-mir-194	1.90244
Lupus Vulgaris	hsa-mir-194	1.90244
Lymphoma	hsa-mir-194	1.90244
Medulloblastoma	hsa-mir-194	1.90244
Muscular Disorders, Atrophic	hsa-mir-194	1.90244
Neoplasms	hsa-mir-194	1.90244
Thyroid Neoplasms	hsa-mir-194	1.90244
Urinary Bladder Neoplasms	hsa-mir-194	1.90244
Adenoviridae Infections	hsa-mir-195	1.90244
Carcinoma	hsa-mir-195	1.90244
Carcinoma, Non-Small-Cell Lung	hsa-mir-195	1.90244
Colonic Neoplasms	hsa-mir-195	1.90244
Endometrial Neoplasms	hsa-mir-195	1.90244
Endometriosis	hsa-mir-195	1.90244
Esophageal Neoplasms	hsa-mir-195	1.90244
Leukemia, Myeloid, Acute	hsa-mir-195	1.90244
Lung Neoplasms	hsa-mir-195	1.90244
Lymphoma	hsa-mir-195	1.90244
Medulloblastoma	hsa-mir-195	1.90244
Neoplasms	hsa-mir-195	1.90244
Ovarian Neoplasms	hsa-mir-195	1.90244
Pancreatic Neoplasms	hsa-mir-195	1.90244
Thyroid Neoplasms	hsa-mir-195	1.90244
Uterine Cervical Neoplasms	hsa-mir-195	1.90244
Adenoviridae Infections	hsa-mir-200a	1.90244
Adrenocortical Carcinoma	hsa-mir-200a	1.90244
Carcinoma, Non-Small-Cell Lung	hsa-mir-200a	1.90244
Carcinoma, Squamous Cell	hsa-mir-200a	1.90244
Colonic Neoplasms	hsa-mir-200a	1.90244
Glioblastoma	hsa-mir-200a	1.90244
Glioma	hsa-mir-200a	1.90244
Head and Neck Neoplasms	hsa-mir-200a	1.90244
Heart Failure	hsa-mir-200a	1.90244
Leukemia, Lymphocytic, Chronic, B-Cell	hsa-mir-200a	1.90244
Leukemia, Myeloid, Acute	hsa-mir-200a	1.90244
Lupus Vulgaris	hsa-mir-200a	1.90244
Medulloblastoma	hsa-mir-200a	1.90244
Muscular Disorders, Atrophic	hsa-mir-200a	1.90244
Adenoviridae Infections	hsa-mir-200b	1.90244
Carcinoma, Squamous Cell	hsa-mir-200b	1.90244
Esophageal Neoplasms	hsa-mir-200b	1.90244
Head and Neck Neoplasms	hsa-mir-200b	1.90244
Heart Failure	hsa-mir-200b	1.90244
Leukemia, Lymphocytic, Chronic, B-Cell	hsa-mir-200b	1.90244
Leukemia, Myeloid, Acute	hsa-mir-200b	1.90244
Lupus Vulgaris	hsa-mir-200b	1.90244
Medulloblastoma	hsa-mir-200b	1.90244
Muscular Disorders, Atrophic	hsa-mir-200b	1.90244
Uterine Cervical Neoplasms	hsa-mir-200b	1.90244
Adenoviridae Infections	hsa-mir-200c	1.90244
Glioblastoma	hsa-mir-200c	1.90244
Glioma	hsa-mir-200c	1.90244
Leukemia, Lymphocytic, Chronic, B-Cell	hsa-mir-200c	1.90244
Leukemia, Myeloid, Acute	hsa-mir-200c	1.90244
Medulloblastoma	hsa-mir-200c	1.90244
Muscular Disorders, Atrophic	hsa-mir-200c	1.90244
Uterine Cervical Neoplasms	hsa-mir-200c	1.90244
Adenoviridae Infections	hsa-mir-203	1.90244
Carcinoma	hsa-mir-203	1.90244
Carcinoma, Non-Small-Cell Lung	hsa-mir-203	1.90244
Colonic Neoplasms	hsa-mir-203	1.90244
Endometrial Neoplasms	hsa-mir-203	1.90244
Glioblastoma	hsa-mir-203	1.90244
Glioma	hsa-mir-203	1.90244
Heart Failure	hsa-mir-203	1.90244
Leukemia, Lymphocytic, Chronic, B-Cell	hsa-mir-203	1.90244
Lupus Vulgaris	hsa-mir-203	1.90244
Muscular Disorders, Atrophic	hsa-mir-203	1.90244
Neoplasms	hsa-mir-203	1.90244
Ovarian Neoplasms	hsa-mir-203	1.90244
Stomach Neoplasms	hsa-mir-203	1.90244
Thyroid Neoplasms	hsa-mir-203	1.90244
Adenoviridae Infections	hsa-mir-204	1.90244
Adrenocortical Carcinoma	hsa-mir-204	1.90244
Carcinoma	hsa-mir-204	1.90244
Carcinoma, Hepatocellular	hsa-mir-204	1.90244
Carcinoma, Non-Small-Cell Lung	hsa-mir-204	1.90244
Carcinoma, Squamous Cell	hsa-mir-204	1.90244
Colonic Neoplasms	hsa-mir-204	1.90244
Colorectal Neoplasms	hsa-mir-204	1.90244
Endometriosis	hsa-mir-204	1.90244
Esophageal Neoplasms	hsa-mir-204	1.90244
Glioblastoma	hsa-mir-204	1.90244
Leukemia, Lymphocytic, Chronic, B-Cell	hsa-mir-204	1.90244
Leukemia, Myeloid, Acute	hsa-mir-204	1.90244
Lung Neoplasms	hsa-mir-204	1.90244
Lupus Vulgaris	hsa-mir-204	1.90244
Lymphoma	hsa-mir-204	1.90244
Medulloblastoma	hsa-mir-204	1.90244
Muscular Disorders, Atrophic	hsa-mir-204	1.90244
Ovarian Neoplasms	hsa-mir-204	1.90244
Thyroid Neoplasms	hsa-mir-204	1.90244
Urinary Bladder Neoplasms	hsa-mir-204	1.90244
Uterine Cervical Neoplasms	hsa-mir-204	1.90244
Adenoviridae Infections	hsa-mir-205	1.90244
Adrenocortical Carcinoma	hsa-mir-205	1.90244
Colorectal Neoplasms	hsa-mir-205	1.90244
Endometriosis	hsa-mir-205	1.90244
Glioma	hsa-mir-205	1.90244
Leukemia, Lymphocytic, Chronic, B-Cell	hsa-mir-205	1.90244
Leukemia, Myeloid, Acute	hsa-mir-205	1.90244
Lupus Vulgaris	hsa-mir-205	1.90244
Lymphoma	hsa-mir-205	1.90244
Medulloblastoma	hsa-mir-205	1.90244
Muscular Disorders, Atrophic	hsa-mir-205	1.90244
Ovarian Neoplasms	hsa-mir-205	1.90244
Pancreatic Neoplasms	hsa-mir-205	1.90244
Stomach Neoplasms	hsa-mir-205	1.90244
Thyroid Neoplasms	hsa-mir-205	1.90244
Adenoviridae Infections	hsa-mir-20a	1.90244
Adrenocortical Carcinoma	hsa-mir-20a	1.90244
Carcinoma, Non-Small-Cell Lung	hsa-mir-20a	1.90244
Carcinoma, Renal Cell	hsa-mir-20a	1.90244
Endometrial Neoplasms	hsa-mir-20a	1.90244
Head and Neck Neoplasms	hsa-mir-20a	1.90244
Heart Failure	hsa-mir-20a	1.90244
Lupus Vulgaris	hsa-mir-20a	1.90244
Muscular Disorders, Atrophic	hsa-mir-20a	1.90244
Thyroid Neoplasms	hsa-mir-20a	1.90244
Carcinoma	hsa-mir-210	1.90244
Colonic Neoplasms	hsa-mir-210	1.90244
Endometriosis	hsa-mir-210	1.90244
Glioma	hsa-mir-210	1.90244
Head and Neck Neoplasms	hsa-mir-210	1.90244
Leukemia, Lymphocytic, Chronic, B-Cell	hsa-mir-210	1.90244
Leukemia, Myeloid, Acute	hsa-mir-210	1.90244
Medulloblastoma	hsa-mir-210	1.90244
Ovarian Neoplasms	hsa-mir-210	1.90244
Prostatic Neoplasms	hsa-mir-210	1.90244
Stomach Neoplasms	hsa-mir-210	1.90244
Thyroid Neoplasms	hsa-mir-210	1.90244
Uterine Cervical Neoplasms	hsa-mir-210	1.90244
Adenoviridae Infections	hsa-mir-221	1.90244
Adrenocortical Carcinoma	hsa-mir-221	1.90244
Carcinoma, Renal Cell	hsa-mir-221	1.90244
Carcinoma, Squamous Cell	hsa-mir-221	1.90244
Endometrial Neoplasms	hsa-mir-221	1.90244
Endometriosis	hsa-mir-221	1.90244
Esophageal Neoplasms	hsa-mir-221	1.90244
Heart Failure	hsa-mir-221	1.90244
Lupus Vulgaris	hsa-mir-221	1.90244
Lymphoma	hsa-mir-221	1.90244
Medulloblastoma	hsa-mir-221	1.90244
Adenoviridae Infections	hsa-mir-223	1.90244
Adrenocortical Carcinoma	hsa-mir-223	1.90244
Carcinoma	hsa-mir-223	1.90244
Carcinoma, Renal Cell	hsa-mir-223	1.90244
Colorectal Neoplasms	hsa-mir-223	1.90244
Endometrial Neoplasms	hsa-mir-223	1.90244
Glioblastoma	hsa-mir-223	1.90244
Glioma	hsa-mir-223	1.90244
Lymphoma	hsa-mir-223	1.90244
Melanoma	hsa-mir-223	1.90244
Neoplasms	hsa-mir-223	1.90244
Thyroid Neoplasms	hsa-mir-223	1.90244
Urinary Bladder Neoplasms	hsa-mir-223	1.90244
Uterine Cervical Neoplasms	hsa-mir-223	1.90244
Adrenocortical Carcinoma	hsa-mir-25	1.90244
Carcinoma	hsa-mir-25	1.90244
Carcinoma, Non-Small-Cell Lung	hsa-mir-25	1.90244
Carcinoma, Renal Cell	hsa-mir-25	1.90244
Carcinoma, Squamous Cell	hsa-mir-25	1.90244
Colonic Neoplasms	hsa-mir-25	1.90244
Endometrial Neoplasms	hsa-mir-25	1.90244
Endometriosis	hsa-mir-25	1.90244
Glioma	hsa-mir-25	1.90244
Head and Neck Neoplasms	hsa-mir-25	1.90244
Heart Failure	hsa-mir-25	1.90244
Leukemia, Lymphocytic, Chronic, B-Cell	hsa-mir-25	1.90244
Lupus Vulgaris	hsa-mir-25	1.90244
Lymphoma	hsa-mir-25	1.90244
Medulloblastoma	hsa-mir-25	1.90244
Muscular Disorders, Atrophic	hsa-mir-25	1.90244
Urinary Bladder Neoplasms	hsa-mir-25	1.90244
Uterine Cervical Neoplasms	hsa-mir-25	1.90244
Adrenocortical Carcinoma	hsa-mir-26b	1.90244
Carcinoma	hsa-mir-26b	1.90244
Carcinoma, Hepatocellular	hsa-mir-26b	1.90244
Carcinoma, Non-Small-Cell Lung	hsa-mir-26b	1.90244
Carcinoma, Squamous Cell	hsa-mir-26b	1.90244
Colonic Neoplasms	hsa-mir-26b	1.90244
Endometrial Neoplasms	hsa-mir-26b	1.90244
Endometriosis	hsa-mir-26b	1.90244
Esophageal Neoplasms	hsa-mir-26b	1.90244
Glioblastoma	hsa-mir-26b	1.90244
Leukemia, Lymphocytic, Chronic, B-Cell	hsa-mir-26b	1.90244
Leukemia, Myeloid, Acute	hsa-mir-26b	1.90244
Lupus Vulgaris	hsa-mir-26b	1.90244
Lymphoma	hsa-mir-26b	1.90244
Medulloblastoma	hsa-mir-26b	1.90244
Melanoma	hsa-mir-26b	1.90244
Muscular Disorders, Atrophic	hsa-mir-26b	1.90244
Neoplasms	hsa-mir-26b	1.90244
Ovarian Neoplasms	hsa-mir-26b	1.90244
Pancreatic Neoplasms	hsa-mir-26b	1.90244
Prostatic Neoplasms	hsa-mir-26b	1.90244
Thyroid Neoplasms	hsa-mir-26b	1.90244
Urinary Bladder Neoplasms	hsa-mir-26b	1.90244
Uterine Cervical Neoplasms	hsa-mir-26b	1.90244
Adenoviridae Infections	hsa-mir-31	1.90244
Adrenocortical Carcinoma	hsa-mir-31	1.90244
Carcinoma, Non-Small-Cell Lung	hsa-mir-31	1.90244
Carcinoma, Renal Cell	hsa-mir-31	1.90244
Endometrial Neoplasms	hsa-mir-31	1.90244
Endometriosis	hsa-mir-31	1.90244
Heart Failure	hsa-mir-31	1.90244
Leukemia, Lymphocytic, Chronic, B-Cell	hsa-mir-31	1.90244
Leukemia, Myeloid, Acute	hsa-mir-31	1.90244
Lupus Vulgaris	hsa-mir-31	1.90244
Lymphoma	hsa-mir-31	1.90244
Muscular Disorders, Atrophic	hsa-mir-31	1.90244
Uterine Cervical Neoplasms	hsa-mir-31	1.90244
Adenoviridae Infections	hsa-mir-34b	1.90244
Adrenocortical Carcinoma	hsa-mir-34b	1.90244
Carcinoma	hsa-mir-34b	1.90244
Carcinoma, Hepatocellular	hsa-mir-34b	1.90244
Colonic Neoplasms	hsa-mir-34b	1.90244
Endometrial Neoplasms	hsa-mir-34b	1.90244
Endometriosis	hsa-mir-34b	1.90244
Glioblastoma	hsa-mir-34b	1.90244
Glioma	hsa-mir-34b	1.90244
Head and Neck Neoplasms	hsa-mir-34b	1.90244
Lupus Vulgaris	hsa-mir-34b	1.90244
Lymphoma	hsa-mir-34b	1.90244
Medulloblastoma	hsa-mir-34b	1.90244
Muscular Disorders, Atrophic	hsa-mir-34b	1.90244
Adenoviridae Infections	hsa-mir-429	1.90244
Adrenocortical Carcinoma	hsa-mir-429	1.90244
Carcinoma	hsa-mir-429	1.90244
Carcinoma, Hepatocellular	hsa-mir-429	1.90244
Carcinoma, Squamous Cell	hsa-mir-429	1.90244
Colonic Neoplasms	hsa-mir-429	1.90244
Esophageal Neoplasms	hsa-mir-429	1.90244
Glioblastoma	hsa-mir-429	1.90244
Glioma	hsa-mir-429	1.90244
Head and Neck Neoplasms	hsa-mir-429	1.90244
Leukemia, Lymphocytic, Chronic, B-Cell	hsa-mir-429	1.90244
Leukemia, Myeloid, Acute	hsa-mir-429	1.90244
Lung Neoplasms	hsa-mir-429	1.90244
Lupus Vulgaris	hsa-mir-429	1.90244
Lymphoma	hsa-mir-429	1.90244
Medulloblastoma	hsa-mir-429	1.90244
Muscular Disorders, Atrophic	hsa-mir-429	1.90244
Prostatic Neoplasms	hsa-mir-429	1.90244
Thyroid Neoplasms	hsa-mir-429	1.90244
Uterine Cervical Neoplasms	hsa-mir-429	1.90244
Adrenocortical Carcinoma	hsa-mir-92a	1.90244
Carcinoma	hsa-mir-92a	1.90244
Carcinoma, Non-Small-Cell Lung	hsa-mir-92a	1.90244
Endometrial Neoplasms	hsa-mir-92a	1.90244
Endometriosis	hsa-mir-92a	1.90244
Glioma	hsa-mir-92a	1.90244
Head and Neck Neoplasms	hsa-mir-92a	1.90244
Lupus Vulgaris	hsa-mir-92a	1.90244
Melanoma	hsa-mir-92a	1.90244
Muscular Disorders, Atrophic	hsa-mir-92a	1.90244
Stomach Neoplasms	hsa-mir-92a	1.90244
Uterine Cervical Neoplasms	hsa-mir-92a	1.90244
Adenoviridae Infections	hsa-mir-93	1.90244
Adrenocortical Carcinoma	hsa-mir-93	1.90244
Carcinoma	hsa-mir-93	1.90244
Carcinoma, Squamous Cell	hsa-mir-93	1.90244
Colonic Neoplasms	hsa-mir-93	1.90244
Endometrial Neoplasms	hsa-mir-93	1.90244
Endometriosis	hsa-mir-93	1.90244
Esophageal Neoplasms	hsa-mir-93	1.90244
Glioblastoma	hsa-mir-93	1.90244
Head and Neck Neoplasms	hsa-mir-93	1.90244
Heart Failure	hsa-mir-93	1.90244
Leukemia, Lymphocytic, Chronic, B-Cell	hsa-mir-93	1.90244
Leukemia, Myeloid, Acute	hsa-mir-93	1.90244
Lupus Vulgaris	hsa-mir-93	1.90244
Lymphoma	hsa-mir-93	1.90244
Medulloblastoma	hsa-mir-93	1.90244
Muscular Disorders, Atrophic	hsa-mir-93	1.90244
Pancreatic Neoplasms	hsa-mir-93	1.90244
Thyroid Neoplasms	hsa-mir-93	1.90244
Uterine Cervical Neoplasms	hsa-mir-93	1.90244
Adenocarcinoma	hsa-let-7e	1.90244
Adrenocortical Carcinoma	hsa-let-7e	1.90244
Carcinoma	hsa-let-7e	1.90244
Carcinoma, Non-Small-Cell Lung	hsa-let-7e	1.90244
Carcinoma, Squamous Cell	hsa-let-7e	1.90244
Esophageal Neoplasms	hsa-let-7e	1.90244
Glioblastoma	hsa-let-7e	1.90244
Glioma	hsa-let-7e	1.90244
Leukemia, Lymphocytic, Chronic, B-Cell	hsa-let-7e	1.90244
Lymphoma	hsa-let-7e	1.90244
Medulloblastoma	hsa-let-7e	1.90244
Prostatic Neoplasms	hsa-let-7e	1.90244
Stomach Neoplasms	hsa-let-7e	1.90244
Urinary Bladder Neoplasms	hsa-let-7e	1.90244
Uterine Cervical Neoplasms	hsa-let-7e	1.90244
Adenocarcinoma	hsa-mir-101	1.90244
Adrenocortical Carcinoma	hsa-mir-101	1.90244
Carcinoma	hsa-mir-101	1.90244
Colorectal Neoplasms	hsa-mir-101	1.90244
Endometrial Neoplasms	hsa-mir-101	1.90244
Endometriosis	hsa-mir-101	1.90244
Glioma	hsa-mir-101	1.90244
Heart Failure	hsa-mir-101	1.90244
Leukemia, Lymphocytic, Chronic, B-Cell	hsa-mir-101	1.90244
Leukemia, Myeloid, Acute	hsa-mir-101	1.90244
Lupus Vulgaris	hsa-mir-101	1.90244
Medulloblastoma	hsa-mir-101	1.90244
Melanoma	hsa-mir-101	1.90244
Muscular Disorders, Atrophic	hsa-mir-101	1.90244
Thyroid Neoplasms	hsa-mir-101	1.90244
Uterine Cervical Neoplasms	hsa-mir-101	1.90244
Adenocarcinoma	hsa-mir-125b	1.90244
Carcinoma, Renal Cell	hsa-mir-125b	1.90244
Esophageal Neoplasms	hsa-mir-125b	1.90244
Heart Failure	hsa-mir-125b	1.90244
Lupus Vulgaris	hsa-mir-125b	1.90244
Lymphoma	hsa-mir-125b	1.90244
Muscular Disorders, Atrophic	hsa-mir-125b	1.90244
Adenocarcinoma	hsa-mir-146b	1.90244
Adrenocortical Carcinoma	hsa-mir-146b	1.90244
Carcinoma, Squamous Cell	hsa-mir-146b	1.90244
Colonic Neoplasms	hsa-mir-146b	1.90244
Endometriosis	hsa-mir-146b	1.90244
Esophageal Neoplasms	hsa-mir-146b	1.90244
Heart Failure	hsa-mir-146b	1.90244
Leukemia, Myeloid, Acute	hsa-mir-146b	1.90244
Lupus Vulgaris	hsa-mir-146b	1.90244
Lymphoma	hsa-mir-146b	1.90244
Medulloblastoma	hsa-mir-146b	1.90244
Neoplasms	hsa-mir-146b	1.90244
Urinary Bladder Neoplasms	hsa-mir-146b	1.90244
Uterine Cervical Neoplasms	hsa-mir-146b	1.90244
Adenocarcinoma	hsa-mir-148a	1.90244
Carcinoma	hsa-mir-148a	1.90244
Carcinoma, Renal Cell	hsa-mir-148a	1.90244
Colonic Neoplasms	hsa-mir-148a	1.90244
Endometriosis	hsa-mir-148a	1.90244
Glioma	hsa-mir-148a	1.90244
Head and Neck Neoplasms	hsa-mir-148a	1.90244
Leukemia, Myeloid, Acute	hsa-mir-148a	1.90244
Lupus Vulgaris	hsa-mir-148a	1.90244
Lymphoma	hsa-mir-148a	1.90244
Neoplasms	hsa-mir-148a	1.90244
Thyroid Neoplasms	hsa-mir-148a	1.90244
Urinary Bladder Neoplasms	hsa-mir-148a	1.90244
Uterine Cervical Neoplasms	hsa-mir-148a	1.90244
Adenocarcinoma	hsa-mir-18a	1.90244
Adrenocortical Carcinoma	hsa-mir-18a	1.90244
Carcinoma	hsa-mir-18a	1.90244
Carcinoma, Non-Small-Cell Lung	hsa-mir-18a	1.90244
Carcinoma, Renal Cell	hsa-mir-18a	1.90244
Endometrial Neoplasms	hsa-mir-18a	1.90244
Endometriosis	hsa-mir-18a	1.90244
Esophageal Neoplasms	hsa-mir-18a	1.90244
Lupus Vulgaris	hsa-mir-18a	1.90244
Muscular Disorders, Atrophic	hsa-mir-18a	1.90244
Prostatic Neoplasms	hsa-mir-18a	1.90244
Thyroid Neoplasms	hsa-mir-18a	1.90244
Uterine Cervical Neoplasms	hsa-mir-18a	1.90244
Adenocarcinoma	hsa-mir-18b	1.90244
Adrenocortical Carcinoma	hsa-mir-18b	1.90244
Carcinoma	hsa-mir-18b	1.90244
Carcinoma, Non-Small-Cell Lung	hsa-mir-18b	1.90244
Carcinoma, Renal Cell	hsa-mir-18b	1.90244
Colonic Neoplasms	hsa-mir-18b	1.90244
Endometriosis	hsa-mir-18b	1.90244
Esophageal Neoplasms	hsa-mir-18b	1.90244
Glioblastoma	hsa-mir-18b	1.90244
Leukemia, Lymphocytic, Chronic, B-Cell	hsa-mir-18b	1.90244
Leukemia, Myeloid, Acute	hsa-mir-18b	1.90244
Lupus Vulgaris	hsa-mir-18b	1.90244
Medulloblastoma	hsa-mir-18b	1.90244
Muscular Disorders, Atrophic	hsa-mir-18b	1.90244
Ovarian Neoplasms	hsa-mir-18b	1.90244
Pancreatic Neoplasms	hsa-mir-18b	1.90244
Prostatic Neoplasms	hsa-mir-18b	1.90244
Thyroid Neoplasms	hsa-mir-18b	1.90244
Urinary Bladder Neoplasms	hsa-mir-18b	1.90244
Uterine Cervical Neoplasms	hsa-mir-18b	1.90244
Adenocarcinoma	hsa-mir-196b	1.90244
Adrenocortical Carcinoma	hsa-mir-196b	1.90244
Breast Neoplasms	hsa-mir-196b	1.90244
Carcinoma	hsa-mir-196b	1.90244
Carcinoma, Hepatocellular	hsa-mir-196b	1.90244
Carcinoma, Non-Small-Cell Lung	hsa-mir-196b	1.90244
Carcinoma, Renal Cell	hsa-mir-196b	1.90244
Carcinoma, Squamous Cell	hsa-mir-196b	1.90244
Colonic Neoplasms	hsa-mir-196b	1.90244
Colorectal Neoplasms	hsa-mir-196b	1.90244
Endometrial Neoplasms	hsa-mir-196b	1.90244
Head and Neck Neoplasms	hsa-mir-196b	1.90244
Heart Failure	hsa-mir-196b	1.90244
Lung Neoplasms	hsa-mir-196b	1.90244
Lupus Vulgaris	hsa-mir-196b	1.90244
Lymphoma	hsa-mir-196b	1.90244
Medulloblastoma	hsa-mir-196b	1.90244
Melanoma	hsa-mir-196b	1.90244
Muscular Disorders, Atrophic	hsa-mir-196b	1.90244
Ovarian Neoplasms	hsa-mir-196b	1.90244
Thyroid Neoplasms	hsa-mir-196b	1.90244
Uterine Cervical Neoplasms	hsa-mir-196b	1.90244
Adenocarcinoma	hsa-mir-19b	1.90244
Adrenocortical Carcinoma	hsa-mir-19b	1.90244
Carcinoma	hsa-mir-19b	1.90244
Carcinoma, Non-Small-Cell Lung	hsa-mir-19b	1.90244
Carcinoma, Renal Cell	hsa-mir-19b	1.90244
Endometrial Neoplasms	hsa-mir-19b	1.90244
Endometriosis	hsa-mir-19b	1.90244
Esophageal Neoplasms	hsa-mir-19b	1.90244
Glioma	hsa-mir-19b	1.90244
Head and Neck Neoplasms	hsa-mir-19b	1.90244
Lupus Vulgaris	hsa-mir-19b	1.90244
Pancreatic Neoplasms	hsa-mir-19b	1.90244
Prostatic Neoplasms	hsa-mir-19b	1.90244
Stomach Neoplasms	hsa-mir-19b	1.90244
Thyroid Neoplasms	hsa-mir-19b	1.90244
Adenocarcinoma	hsa-mir-219	1.90244
Adrenocortical Carcinoma	hsa-mir-219	1.90244
Carcinoma	hsa-mir-219	1.90244
Carcinoma, Non-Small-Cell Lung	hsa-mir-219	1.90244
Carcinoma, Squamous Cell	hsa-mir-219	1.90244
Colonic Neoplasms	hsa-mir-219	1.90244
Endometrial Neoplasms	hsa-mir-219	1.90244
Endometriosis	hsa-mir-219	1.90244
Esophageal Neoplasms	hsa-mir-219	1.90244
Glioblastoma	hsa-mir-219	1.90244
Glioma	hsa-mir-219	1.90244
Head and Neck Neoplasms	hsa-mir-219	1.90244
Heart Failure	hsa-mir-219	1.90244
Leukemia, Lymphocytic, Chronic, B-Cell	hsa-mir-219	1.90244
Lupus Vulgaris	hsa-mir-219	1.90244
Lymphoma	hsa-mir-219	1.90244
Muscular Disorders, Atrophic	hsa-mir-219	1.90244
Neoplasms	hsa-mir-219	1.90244
Pancreatic Neoplasms	hsa-mir-219	1.90244
Prostatic Neoplasms	hsa-mir-219	1.90244
Stomach Neoplasms	hsa-mir-219	1.90244
Thyroid Neoplasms	hsa-mir-219	1.90244
Urinary Bladder Neoplasms	hsa-mir-219	1.90244
Uterine Cervical Neoplasms	hsa-mir-219	1.90244
Adenocarcinoma	hsa-mir-27a	1.90244
Adrenocortical Carcinoma	hsa-mir-27a	1.90244
Carcinoma	hsa-mir-27a	1.90244
Colonic Neoplasms	hsa-mir-27a	1.90244
Endometriosis	hsa-mir-27a	1.90244
Glioblastoma	hsa-mir-27a	1.90244
Head and Neck Neoplasms	hsa-mir-27a	1.90244
Leukemia, Lymphocytic, Chronic, B-Cell	hsa-mir-27a	1.90244
Lupus Vulgaris	hsa-mir-27a	1.90244
Lymphoma	hsa-mir-27a	1.90244
Medulloblastoma	hsa-mir-27a	1.90244
Melanoma	hsa-mir-27a	1.90244
Muscular Disorders, Atrophic	hsa-mir-27a	1.90244
Thyroid Neoplasms	hsa-mir-27a	1.90244
Adenocarcinoma	hsa-mir-27b	1.90244
Adrenocortical Carcinoma	hsa-mir-27b	1.90244
Carcinoma	hsa-mir-27b	1.90244
Carcinoma, Hepatocellular	hsa-mir-27b	1.90244
Carcinoma, Renal Cell	hsa-mir-27b	1.90244
Colonic Neoplasms	hsa-mir-27b	1.90244
Endometriosis	hsa-mir-27b	1.90244
Esophageal Neoplasms	hsa-mir-27b	1.90244
Heart Failure	hsa-mir-27b	1.90244
Leukemia, Myeloid, Acute	hsa-mir-27b	1.90244
Lupus Vulgaris	hsa-mir-27b	1.90244
Lymphoma	hsa-mir-27b	1.90244
Medulloblastoma	hsa-mir-27b	1.90244
Muscular Disorders, Atrophic	hsa-mir-27b	1.90244
Neoplasms	hsa-mir-27b	1.90244
Ovarian Neoplasms	hsa-mir-27b	1.90244
Pancreatic Neoplasms	hsa-mir-27b	1.90244
Thyroid Neoplasms	hsa-mir-27b	1.90244
Uterine Cervical Neoplasms	hsa-mir-27b	1.90244
Adenocarcinoma	hsa-mir-30a	1.90244
Carcinoma, Renal Cell	hsa-mir-30a	1.90244
Endometrial Neoplasms	hsa-mir-30a	1.90244
Endometriosis	hsa-mir-30a	1.90244
Esophageal Neoplasms	hsa-mir-30a	1.90244
Head and Neck Neoplasms	hsa-mir-30a	1.90244
Leukemia, Lymphocytic, Chronic, B-Cell	hsa-mir-30a	1.90244
Leukemia, Myeloid, Acute	hsa-mir-30a	1.90244
Lymphoma	hsa-mir-30a	1.90244
Pancreatic Neoplasms	hsa-mir-30a	1.90244
Prostatic Neoplasms	hsa-mir-30a	1.90244
Stomach Neoplasms	hsa-mir-30a	1.90244
Thyroid Neoplasms	hsa-mir-30a	1.90244
Urinary Bladder Neoplasms	hsa-mir-30a	1.90244
Uterine Cervical Neoplasms	hsa-mir-30a	1.90244
Adenocarcinoma	hsa-mir-30b	1.90244
Adrenocortical Carcinoma	hsa-mir-30b	1.90244
Carcinoma	hsa-mir-30b	1.90244
Carcinoma, Non-Small-Cell Lung	hsa-mir-30b	1.90244
Carcinoma, Renal Cell	hsa-mir-30b	1.90244
Carcinoma, Squamous Cell	hsa-mir-30b	1.90244
Colonic Neoplasms	hsa-mir-30b	1.90244
Colorectal Neoplasms	hsa-mir-30b	1.90244
Endometrial Neoplasms	hsa-mir-30b	1.90244
Endometriosis	hsa-mir-30b	1.90244
Glioblastoma	hsa-mir-30b	1.90244
Glioma	hsa-mir-30b	1.90244
Head and Neck Neoplasms	hsa-mir-30b	1.90244
Leukemia, Lymphocytic, Chronic, B-Cell	hsa-mir-30b	1.90244
Leukemia, Myeloid, Acute	hsa-mir-30b	1.90244
Lupus Vulgaris	hsa-mir-30b	1.90244
Lymphoma	hsa-mir-30b	1.90244
Medulloblastoma	hsa-mir-30b	1.90244
Muscular Disorders, Atrophic	hsa-mir-30b	1.90244
Neoplasms	hsa-mir-30b	1.90244
Pancreatic Neoplasms	hsa-mir-30b	1.90244
Prostatic Neoplasms	hsa-mir-30b	1.90244
Thyroid Neoplasms	hsa-mir-30b	1.90244
Urinary Bladder Neoplasms	hsa-mir-30b	1.90244
Uterine Cervical Neoplasms	hsa-mir-30b	1.90244
Adenocarcinoma	hsa-mir-30c	1.90244
Adrenocortical Carcinoma	hsa-mir-30c	1.90244
Carcinoma	hsa-mir-30c	1.90244
Carcinoma, Non-Small-Cell Lung	hsa-mir-30c	1.90244
Carcinoma, Squamous Cell	hsa-mir-30c	1.90244
Colorectal Neoplasms	hsa-mir-30c	1.90244
Endometriosis	hsa-mir-30c	1.90244
Esophageal Neoplasms	hsa-mir-30c	1.90244
Glioma	hsa-mir-30c	1.90244
Head and Neck Neoplasms	hsa-mir-30c	1.90244
Leukemia, Lymphocytic, Chronic, B-Cell	hsa-mir-30c	1.90244
Lupus Vulgaris	hsa-mir-30c	1.90244
Lymphoma	hsa-mir-30c	1.90244
Medulloblastoma	hsa-mir-30c	1.90244
Melanoma	hsa-mir-30c	1.90244
Muscular Disorders, Atrophic	hsa-mir-30c	1.90244
Thyroid Neoplasms	hsa-mir-30c	1.90244
Urinary Bladder Neoplasms	hsa-mir-30c	1.90244
Uterine Cervical Neoplasms	hsa-mir-30c	1.90244
Adenocarcinoma	hsa-mir-338	1.90244
Adrenocortical Carcinoma	hsa-mir-338	1.90244
Carcinoma	hsa-mir-338	1.90244
Carcinoma, Non-Small-Cell Lung	hsa-mir-338	1.90244
Carcinoma, Renal Cell	hsa-mir-338	1.90244
Carcinoma, Squamous Cell	hsa-mir-338	1.90244
Colonic Neoplasms	hsa-mir-338	1.90244
Endometrial Neoplasms	hsa-mir-338	1.90244
Endometriosis	hsa-mir-338	1.90244
Esophageal Neoplasms	hsa-mir-338	1.90244
Glioblastoma	hsa-mir-338	1.90244
Glioma	hsa-mir-338	1.90244
Head and Neck Neoplasms	hsa-mir-338	1.90244
Heart Failure	hsa-mir-338	1.90244
Leukemia, Lymphocytic, Chronic, B-Cell	hsa-mir-338	1.90244
Leukemia, Myeloid, Acute	hsa-mir-338	1.90244
Lupus Vulgaris	hsa-mir-338	1.90244
Lymphoma	hsa-mir-338	1.90244
Muscular Disorders, Atrophic	hsa-mir-338	1.90244
Neoplasms	hsa-mir-338	1.90244
Prostatic Neoplasms	hsa-mir-338	1.90244
Stomach Neoplasms	hsa-mir-338	1.90244
Thyroid Neoplasms	hsa-mir-338	1.90244
Urinary Bladder Neoplasms	hsa-mir-338	1.90244
Adenocarcinoma	hsa-mir-342	1.90244
Adrenocortical Carcinoma	hsa-mir-342	1.90244
Carcinoma	hsa-mir-342	1.90244
Carcinoma, Hepatocellular	hsa-mir-342	1.90244
Carcinoma, Non-Small-Cell Lung	hsa-mir-342	1.90244
Carcinoma, Renal Cell	hsa-mir-342	1.90244
Carcinoma, Squamous Cell	hsa-mir-342	1.90244
Colonic Neoplasms	hsa-mir-342	1.90244
Endometrial Neoplasms	hsa-mir-342	1.90244
Endometriosis	hsa-mir-342	1.90244
Glioma	hsa-mir-342	1.90244
Head and Neck Neoplasms	hsa-mir-342	1.90244
Lung Neoplasms	hsa-mir-342	1.90244
Lupus Vulgaris	hsa-mir-342	1.90244
Medulloblastoma	hsa-mir-342	1.90244
Muscular Disorders, Atrophic	hsa-mir-342	1.90244
Neoplasms	hsa-mir-342	1.90244
Ovarian Neoplasms	hsa-mir-342	1.90244
Pancreatic Neoplasms	hsa-mir-342	1.90244
Prostatic Neoplasms	hsa-mir-342	1.90244
Thyroid Neoplasms	hsa-mir-342	1.90244
Urinary Bladder Neoplasms	hsa-mir-342	1.90244
Uterine Cervical Neoplasms	hsa-mir-342	1.90244
Adenocarcinoma	hsa-mir-34a	1.90244
Adrenocortical Carcinoma	hsa-mir-34a	1.90244
Endometrial Neoplasms	hsa-mir-34a	1.90244
Endometriosis	hsa-mir-34a	1.90244
Heart Failure	hsa-mir-34a	1.90244
Lupus Vulgaris	hsa-mir-34a	1.90244
Lymphoma	hsa-mir-34a	1.90244
Thyroid Neoplasms	hsa-mir-34a	1.90244
Adenocarcinoma	hsa-mir-378a	1.90244
Adrenocortical Carcinoma	hsa-mir-378a	1.90244
Breast Neoplasms	hsa-mir-378a	1.90244
Carcinoma	hsa-mir-378a	1.90244
Carcinoma, Squamous Cell	hsa-mir-378a	1.90244
Colonic Neoplasms	hsa-mir-378a	1.90244
Endometriosis	hsa-mir-378a	1.90244
Esophageal Neoplasms	hsa-mir-378a	1.90244
Glioblastoma	hsa-mir-378a	1.90244
Glioma	hsa-mir-378a	1.90244
Head and Neck Neoplasms	hsa-mir-378a	1.90244
Heart Failure	hsa-mir-378a	1.90244
Leukemia, Lymphocytic, Chronic, B-Cell	hsa-mir-378a	1.90244
Leukemia, Myeloid, Acute	hsa-mir-378a	1.90244
Lung Neoplasms	hsa-mir-378a	1.90244
Lupus Vulgaris	hsa-mir-378a	1.90244
Lymphoma	hsa-mir-378a	1.90244
Medulloblastoma	hsa-mir-378a	1.90244
Muscular Disorders, Atrophic	hsa-mir-378a	1.90244
Ovarian Neoplasms	hsa-mir-378a	1.90244
Pancreatic Neoplasms	hsa-mir-378a	1.90244
Thyroid Neoplasms	hsa-mir-378a	1.90244
Uterine Cervical Neoplasms	hsa-mir-378a	1.90244
Adenocarcinoma	hsa-mir-7	1.90244
Carcinoma	hsa-mir-7	1.90244
Carcinoma, Squamous Cell	hsa-mir-7	1.90244
Colonic Neoplasms	hsa-mir-7	1.90244
Endometrial Neoplasms	hsa-mir-7	1.90244
Endometriosis	hsa-mir-7	1.90244
Esophageal Neoplasms	hsa-mir-7	1.90244
Heart Failure	hsa-mir-7	1.90244
Leukemia, Lymphocytic, Chronic, B-Cell	hsa-mir-7	1.90244
Leukemia, Myeloid, Acute	hsa-mir-7	1.90244
Lupus Vulgaris	hsa-mir-7	1.90244
Lymphoma	hsa-mir-7	1.90244
Medulloblastoma	hsa-mir-7	1.90244
Muscular Disorders, Atrophic	hsa-mir-7	1.90244
Ovarian Neoplasms	hsa-mir-7	1.90244
Pancreatic Neoplasms	hsa-mir-7	1.90244
Prostatic Neoplasms	hsa-mir-7	1.90244
Adenocarcinoma	hsa-mir-100	1.90244
Adenoviridae Infections	hsa-mir-100	1.90244
Carcinoma	hsa-mir-100	1.90244
Colonic Neoplasms	hsa-mir-100	1.90244
Colorectal Neoplasms	hsa-mir-100	1.90244
Glioblastoma	hsa-mir-100	1.90244
Glioma	hsa-mir-100	1.90244
Heart Failure	hsa-mir-100	1.90244
Leukemia, Lymphocytic, Chronic, B-Cell	hsa-mir-100	1.90244
Lupus Vulgaris	hsa-mir-100	1.90244
Lymphoma	hsa-mir-100	1.90244
Medulloblastoma	hsa-mir-100	1.90244
Melanoma	hsa-mir-100	1.90244
Neoplasms	hsa-mir-100	1.90244
Adenocarcinoma	hsa-mir-214	1.90244
Adenoviridae Infections	hsa-mir-214	1.90244
Adrenocortical Carcinoma	hsa-mir-214	1.90244
Carcinoma, Renal Cell	hsa-mir-214	1.90244
Colonic Neoplasms	hsa-mir-214	1.90244
Colorectal Neoplasms	hsa-mir-214	1.90244
Endometrial Neoplasms	hsa-mir-214	1.90244
Endometriosis	hsa-mir-214	1.90244
Glioblastoma	hsa-mir-214	1.90244
Head and Neck Neoplasms	hsa-mir-214	1.90244
Heart Failure	hsa-mir-214	1.90244
Leukemia, Lymphocytic, Chronic, B-Cell	hsa-mir-214	1.90244
Leukemia, Myeloid, Acute	hsa-mir-214	1.90244
Lupus Vulgaris	hsa-mir-214	1.90244
Lymphoma	hsa-mir-214	1.90244
Medulloblastoma	hsa-mir-214	1.90244
Thyroid Neoplasms	hsa-mir-214	1.90244
Urinary Bladder Neoplasms	hsa-mir-214	1.90244
Adenocarcinoma	hsa-mir-99a	1.90244
Adenoviridae Infections	hsa-mir-99a	1.90244
Adrenocortical Carcinoma	hsa-mir-99a	1.90244
Breast Neoplasms	hsa-mir-99a	1.90244
Carcinoma	hsa-mir-99a	1.90244
Carcinoma, Non-Small-Cell Lung	hsa-mir-99a	1.90244
Carcinoma, Squamous Cell	hsa-mir-99a	1.90244
Colonic Neoplasms	hsa-mir-99a	1.90244
Glioma	hsa-mir-99a	1.90244
Heart Failure	hsa-mir-99a	1.90244
Leukemia, Lymphocytic, Chronic, B-Cell	hsa-mir-99a	1.90244
Leukemia, Myeloid, Acute	hsa-mir-99a	1.90244
Lung Neoplasms	hsa-mir-99a	1.90244
Lymphoma	hsa-mir-99a	1.90244
Medulloblastoma	hsa-mir-99a	1.90244
Muscular Disorders, Atrophic	hsa-mir-99a	1.90244
Stomach Neoplasms	hsa-mir-99a	1.90244
Thyroid Neoplasms	hsa-mir-99a	1.90244
Uterine Cervical Neoplasms	hsa-mir-99a	1.90244
Adenocarcinoma	hsa-mir-130a	1.90244
Adenoviridae Infections	hsa-mir-130a	1.90244
Breast Neoplasms	hsa-mir-130a	1.90244
Carcinoma	hsa-mir-130a	1.90244
Carcinoma, Renal Cell	hsa-mir-130a	1.90244
Colonic Neoplasms	hsa-mir-130a	1.90244
Endometrial Neoplasms	hsa-mir-130a	1.90244
Endometriosis	hsa-mir-130a	1.90244
Glioma	hsa-mir-130a	1.90244
Leukemia, Myeloid, Acute	hsa-mir-130a	1.90244
Lung Neoplasms	hsa-mir-130a	1.90244
Lupus Vulgaris	hsa-mir-130a	1.90244
Lymphoma	hsa-mir-130a	1.90244
Medulloblastoma	hsa-mir-130a	1.90244
Melanoma	hsa-mir-130a	1.90244
Neoplasms	hsa-mir-130a	1.90244
Pancreatic Neoplasms	hsa-mir-130a	1.90244
Urinary Bladder Neoplasms	hsa-mir-130a	1.90244
Uterine Cervical Neoplasms	hsa-mir-130a	1.90244
Adenocarcinoma	hsa-let-7b	1.90244
Adenoviridae Infections	hsa-let-7b	1.90244
Carcinoma	hsa-let-7b	1.90244
Carcinoma, Squamous Cell	hsa-let-7b	1.90244
Glioblastoma	hsa-let-7b	1.90244
Glioma	hsa-let-7b	1.90244
Leukemia, Lymphocytic, Chronic, B-Cell	hsa-let-7b	1.90244
Lupus Vulgaris	hsa-let-7b	1.90244
Lymphoma	hsa-let-7b	1.90244
Medulloblastoma	hsa-let-7b	1.90244
Muscular Disorders, Atrophic	hsa-let-7b	1.90244
Stomach Neoplasms	hsa-let-7b	1.90244
Thyroid Neoplasms	hsa-let-7b	1.90244
Urinary Bladder Neoplasms	hsa-let-7b	1.90244
Uterine Cervical Neoplasms	hsa-let-7b	1.90244
Adenocarcinoma	hsa-let-7c	1.90244
Adenoviridae Infections	hsa-let-7c	1.90244
Carcinoma	hsa-let-7c	1.90244
Carcinoma, Non-Small-Cell Lung	hsa-let-7c	1.90244
Carcinoma, Squamous Cell	hsa-let-7c	1.90244
Glioblastoma	hsa-let-7c	1.90244
Glioma	hsa-let-7c	1.90244
Leukemia, Lymphocytic, Chronic, B-Cell	hsa-let-7c	1.90244
Lupus Vulgaris	hsa-let-7c	1.90244
Lymphoma	hsa-let-7c	1.90244
Medulloblastoma	hsa-let-7c	1.90244
Stomach Neoplasms	hsa-let-7c	1.90244
Thyroid Neoplasms	hsa-let-7c	1.90244
Urinary Bladder Neoplasms	hsa-let-7c	1.90244
Uterine Cervical Neoplasms	hsa-let-7c	1.90244
Adenocarcinoma	hsa-let-7d	1.90244
Adenoviridae Infections	hsa-let-7d	1.90244
Carcinoma	hsa-let-7d	1.90244
Colorectal Neoplasms	hsa-let-7d	1.90244
Esophageal Neoplasms	hsa-let-7d	1.90244
Glioma	hsa-let-7d	1.90244
Leukemia, Lymphocytic, Chronic, B-Cell	hsa-let-7d	1.90244
Lupus Vulgaris	hsa-let-7d	1.90244
Lymphoma	hsa-let-7d	1.90244
Medulloblastoma	hsa-let-7d	1.90244
Muscular Disorders, Atrophic	hsa-let-7d	1.90244
Stomach Neoplasms	hsa-let-7d	1.90244
Thyroid Neoplasms	hsa-let-7d	1.90244
Urinary Bladder Neoplasms	hsa-let-7d	1.90244
Uterine Cervical Neoplasms	hsa-let-7d	1.90244
Adenocarcinoma	hsa-mir-106b	1.90244
Adenoviridae Infections	hsa-mir-106b	1.90244
Carcinoma, Non-Small-Cell Lung	hsa-mir-106b	1.90244
Colorectal Neoplasms	hsa-mir-106b	1.90244
Endometrial Neoplasms	hsa-mir-106b	1.90244
Endometriosis	hsa-mir-106b	1.90244
Esophageal Neoplasms	hsa-mir-106b	1.90244
Glioblastoma	hsa-mir-106b	1.90244
Head and Neck Neoplasms	hsa-mir-106b	1.90244
Leukemia, Myeloid, Acute	hsa-mir-106b	1.90244
Lung Neoplasms	hsa-mir-106b	1.90244
Lupus Vulgaris	hsa-mir-106b	1.90244
Lymphoma	hsa-mir-106b	1.90244
Medulloblastoma	hsa-mir-106b	1.90244
Muscular Disorders, Atrophic	hsa-mir-106b	1.90244
Pancreatic Neoplasms	hsa-mir-106b	1.90244
Thyroid Neoplasms	hsa-mir-106b	1.90244
Urinary Bladder Neoplasms	hsa-mir-106b	1.90244
Uterine Cervical Neoplasms	hsa-mir-106b	1.90244
Adenocarcinoma	hsa-mir-132	1.90244
Adenoviridae Infections	hsa-mir-132	1.90244
Carcinoma	hsa-mir-132	1.90244
Carcinoma, Hepatocellular	hsa-mir-132	1.90244
Carcinoma, Non-Small-Cell Lung	hsa-mir-132	1.90244
Carcinoma, Renal Cell	hsa-mir-132	1.90244
Carcinoma, Squamous Cell	hsa-mir-132	1.90244
Colorectal Neoplasms	hsa-mir-132	1.90244
Endometrial Neoplasms	hsa-mir-132	1.90244
Endometriosis	hsa-mir-132	1.90244
Esophageal Neoplasms	hsa-mir-132	1.90244
Glioblastoma	hsa-mir-132	1.90244
Glioma	hsa-mir-132	1.90244
Head and Neck Neoplasms	hsa-mir-132	1.90244
Leukemia, Lymphocytic, Chronic, B-Cell	hsa-mir-132	1.90244
Leukemia, Myeloid, Acute	hsa-mir-132	1.90244
Lupus Vulgaris	hsa-mir-132	1.90244
Lymphoma	hsa-mir-132	1.90244
Medulloblastoma	hsa-mir-132	1.90244
Melanoma	hsa-mir-132	1.90244
Ovarian Neoplasms	hsa-mir-132	1.90244
Thyroid Neoplasms	hsa-mir-132	1.90244
Urinary Bladder Neoplasms	hsa-mir-132	1.90244
Uterine Cervical Neoplasms	hsa-mir-132	1.90244
Adenocarcinoma	hsa-mir-137	1.90244
Adenoviridae Infections	hsa-mir-137	1.90244
Carcinoma	hsa-mir-137	1.90244
Carcinoma, Hepatocellular	hsa-mir-137	1.90244
Carcinoma, Non-Small-Cell Lung	hsa-mir-137	1.90244
Carcinoma, Renal Cell	hsa-mir-137	1.90244
Endometrial Neoplasms	hsa-mir-137	1.90244
Endometriosis	hsa-mir-137	1.90244
Esophageal Neoplasms	hsa-mir-137	1.90244
Glioma	hsa-mir-137	1.90244
Head and Neck Neoplasms	hsa-mir-137	1.90244
Heart Failure	hsa-mir-137	1.90244
Leukemia, Lymphocytic, Chronic, B-Cell	hsa-mir-137	1.90244
Leukemia, Myeloid, Acute	hsa-mir-137	1.90244
Lupus Vulgaris	hsa-mir-137	1.90244
Lymphoma	hsa-mir-137	1.90244
Medulloblastoma	hsa-mir-137	1.90244
Muscular Disorders, Atrophic	hsa-mir-137	1.90244
Ovarian Neoplasms	hsa-mir-137	1.90244
Pancreatic Neoplasms	hsa-mir-137	1.90244
Prostatic Neoplasms	hsa-mir-137	1.90244
Thyroid Neoplasms	hsa-mir-137	1.90244
Urinary Bladder Neoplasms	hsa-mir-137	1.90244
Uterine Cervical Neoplasms	hsa-mir-137	1.90244
Adenocarcinoma	hsa-mir-139	1.90244
Adenoviridae Infections	hsa-mir-139	1.90244
Carcinoma	hsa-mir-139	1.90244
Carcinoma, Non-Small-Cell Lung	hsa-mir-139	1.90244
Carcinoma, Squamous Cell	hsa-mir-139	1.90244
Colonic Neoplasms	hsa-mir-139	1.90244
Endometrial Neoplasms	hsa-mir-139	1.90244
Endometriosis	hsa-mir-139	1.90244
Esophageal Neoplasms	hsa-mir-139	1.90244
Head and Neck Neoplasms	hsa-mir-139	1.90244
Leukemia, Lymphocytic, Chronic, B-Cell	hsa-mir-139	1.90244
Leukemia, Myeloid, Acute	hsa-mir-139	1.90244
Lung Neoplasms	hsa-mir-139	1.90244
Lupus Vulgaris	hsa-mir-139	1.90244
Medulloblastoma	hsa-mir-139	1.90244
Melanoma	hsa-mir-139	1.90244
Muscular Disorders, Atrophic	hsa-mir-139	1.90244
Neoplasms	hsa-mir-139	1.90244
Ovarian Neoplasms	hsa-mir-139	1.90244
Pancreatic Neoplasms	hsa-mir-139	1.90244
Prostatic Neoplasms	hsa-mir-139	1.90244
Thyroid Neoplasms	hsa-mir-139	1.90244
Uterine Cervical Neoplasms	hsa-mir-139	1.90244
Adenocarcinoma	hsa-mir-15b	1.90244
Adenoviridae Infections	hsa-mir-15b	1.90244
Breast Neoplasms	hsa-mir-15b	1.90244
Carcinoma	hsa-mir-15b	1.90244
Carcinoma, Renal Cell	hsa-mir-15b	1.90244
Carcinoma, Squamous Cell	hsa-mir-15b	1.90244
Colonic Neoplasms	hsa-mir-15b	1.90244
Colorectal Neoplasms	hsa-mir-15b	1.90244
Endometrial Neoplasms	hsa-mir-15b	1.90244
Endometriosis	hsa-mir-15b	1.90244
Esophageal Neoplasms	hsa-mir-15b	1.90244
Glioblastoma	hsa-mir-15b	1.90244
Head and Neck Neoplasms	hsa-mir-15b	1.90244
Lung Neoplasms	hsa-mir-15b	1.90244
Lupus Vulgaris	hsa-mir-15b	1.90244
Lymphoma	hsa-mir-15b	1.90244
Medulloblastoma	hsa-mir-15b	1.90244
Muscular Disorders, Atrophic	hsa-mir-15b	1.90244
Ovarian Neoplasms	hsa-mir-15b	1.90244
Stomach Neoplasms	hsa-mir-15b	1.90244
Thyroid Neoplasms	hsa-mir-15b	1.90244
Adenocarcinoma	hsa-mir-222	1.90244
Adenoviridae Infections	hsa-mir-222	1.90244
Carcinoma, Renal Cell	hsa-mir-222	1.90244
Colonic Neoplasms	hsa-mir-222	1.90244
Endometrial Neoplasms	hsa-mir-222	1.90244
Endometriosis	hsa-mir-222	1.90244
Esophageal Neoplasms	hsa-mir-222	1.90244
Head and Neck Neoplasms	hsa-mir-222	1.90244
Heart Failure	hsa-mir-222	1.90244
Lupus Vulgaris	hsa-mir-222	1.90244
Lymphoma	hsa-mir-222	1.90244
Medulloblastoma	hsa-mir-222	1.90244
Ovarian Neoplasms	hsa-mir-222	1.90244
Uterine Cervical Neoplasms	hsa-mir-222	1.90244
Adenocarcinoma	hsa-mir-23b	1.90244
Adenoviridae Infections	hsa-mir-23b	1.90244
Carcinoma	hsa-mir-23b	1.90244
Carcinoma, Hepatocellular	hsa-mir-23b	1.90244
Carcinoma, Non-Small-Cell Lung	hsa-mir-23b	1.90244
Carcinoma, Squamous Cell	hsa-mir-23b	1.90244
Colorectal Neoplasms	hsa-mir-23b	1.90244
Endometrial Neoplasms	hsa-mir-23b	1.90244
Esophageal Neoplasms	hsa-mir-23b	1.90244
Glioma	hsa-mir-23b	1.90244
Head and Neck Neoplasms	hsa-mir-23b	1.90244
Leukemia, Myeloid, Acute	hsa-mir-23b	1.90244
Lung Neoplasms	hsa-mir-23b	1.90244
Lupus Vulgaris	hsa-mir-23b	1.90244
Lymphoma	hsa-mir-23b	1.90244
Medulloblastoma	hsa-mir-23b	1.90244
Muscular Disorders, Atrophic	hsa-mir-23b	1.90244
Neoplasms	hsa-mir-23b	1.90244
Ovarian Neoplasms	hsa-mir-23b	1.90244
Pancreatic Neoplasms	hsa-mir-23b	1.90244
Stomach Neoplasms	hsa-mir-23b	1.90244
Thyroid Neoplasms	hsa-mir-23b	1.90244
Urinary Bladder Neoplasms	hsa-mir-23b	1.90244
Adenocarcinoma	hsa-mir-335	1.90244
Adenoviridae Infections	hsa-mir-335	1.90244
Carcinoma	hsa-mir-335	1.90244
Carcinoma, Non-Small-Cell Lung	hsa-mir-335	1.90244
Carcinoma, Squamous Cell	hsa-mir-335	1.90244
Colonic Neoplasms	hsa-mir-335	1.90244
Endometrial Neoplasms	hsa-mir-335	1.90244
Endometriosis	hsa-mir-335	1.90244
Esophageal Neoplasms	hsa-mir-335	1.90244
Glioblastoma	hsa-mir-335	1.90244
Head and Neck Neoplasms	hsa-mir-335	1.90244
Heart Failure	hsa-mir-335	1.90244
Leukemia, Lymphocytic, Chronic, B-Cell	hsa-mir-335	1.90244
Leukemia, Myeloid, Acute	hsa-mir-335	1.90244
Lupus Vulgaris	hsa-mir-335	1.90244
Lymphoma	hsa-mir-335	1.90244
Medulloblastoma	hsa-mir-335	1.90244
Melanoma	hsa-mir-335	1.90244
Pancreatic Neoplasms	hsa-mir-335	1.90244
Thyroid Neoplasms	hsa-mir-335	1.90244
Urinary Bladder Neoplasms	hsa-mir-335	1.90244
Uterine Cervical Neoplasms	hsa-mir-335	1.90244
Adenocarcinoma	hsa-mir-375	1.90244
Adenoviridae Infections	hsa-mir-375	1.90244
Carcinoma, Non-Small-Cell Lung	hsa-mir-375	1.90244
Carcinoma, Renal Cell	hsa-mir-375	1.90244
Colonic Neoplasms	hsa-mir-375	1.90244
Endometrial Neoplasms	hsa-mir-375	1.90244
Glioblastoma	hsa-mir-375	1.90244
Heart Failure	hsa-mir-375	1.90244
Leukemia, Lymphocytic, Chronic, B-Cell	hsa-mir-375	1.90244
Leukemia, Myeloid, Acute	hsa-mir-375	1.90244
Lupus Vulgaris	hsa-mir-375	1.90244
Lymphoma	hsa-mir-375	1.90244
Medulloblastoma	hsa-mir-375	1.90244
Muscular Disorders, Atrophic	hsa-mir-375	1.90244
Neoplasms	hsa-mir-375	1.90244
Urinary Bladder Neoplasms	hsa-mir-375	1.90244
Adenocarcinoma	hsa-mir-199a	1.90244
Adenoviridae Infections	hsa-mir-199a	1.90244
Adrenocortical Carcinoma	hsa-mir-199a	1.90244
Carcinoma	hsa-mir-199a	1.90244
Carcinoma, Squamous Cell	hsa-mir-199a	1.90244
Colonic Neoplasms	hsa-mir-199a	1.90244
Endometrial Neoplasms	hsa-mir-199a	1.90244
Glioblastoma	hsa-mir-199a	1.90244
Glioma	hsa-mir-199a	1.90244
Head and Neck Neoplasms	hsa-mir-199a	1.90244
Leukemia, Lymphocytic, Chronic, B-Cell	hsa-mir-199a	1.90244
Leukemia, Myeloid, Acute	hsa-mir-199a	1.90244
Lupus Vulgaris	hsa-mir-199a	1.90244
Lymphoma	hsa-mir-199a	1.90244
Medulloblastoma	hsa-mir-199a	1.90244
Thyroid Neoplasms	hsa-mir-199a	1.90244
Uterine Cervical Neoplasms	hsa-mir-199a	1.90244
Adenocarcinoma	hsa-mir-107	1.90244
Adenoviridae Infections	hsa-mir-107	1.90244
Adrenocortical Carcinoma	hsa-mir-107	1.90244
Carcinoma	hsa-mir-107	1.90244
Carcinoma, Non-Small-Cell Lung	hsa-mir-107	1.90244
Carcinoma, Renal Cell	hsa-mir-107	1.90244
Carcinoma, Squamous Cell	hsa-mir-107	1.90244
Endometrial Neoplasms	hsa-mir-107	1.90244
Endometriosis	hsa-mir-107	1.90244
Esophageal Neoplasms	hsa-mir-107	1.90244
Glioblastoma	hsa-mir-107	1.90244
Leukemia, Myeloid, Acute	hsa-mir-107	1.90244
Lupus Vulgaris	hsa-mir-107	1.90244
Lymphoma	hsa-mir-107	1.90244
Medulloblastoma	hsa-mir-107	1.90244
Neoplasms	hsa-mir-107	1.90244
Ovarian Neoplasms	hsa-mir-107	1.90244
Thyroid Neoplasms	hsa-mir-107	1.90244
Uterine Cervical Neoplasms	hsa-mir-107	1.90244
Adenocarcinoma	hsa-mir-124	1.90244
Adenoviridae Infections	hsa-mir-124	1.90244
Adrenocortical Carcinoma	hsa-mir-124	1.90244
Carcinoma	hsa-mir-124	1.90244
Colonic Neoplasms	hsa-mir-124	1.90244
Endometriosis	hsa-mir-124	1.90244
Esophageal Neoplasms	hsa-mir-124	1.90244
Head and Neck Neoplasms	hsa-mir-124	1.90244
Heart Failure	hsa-mir-124	1.90244
Leukemia, Lymphocytic, Chronic, B-Cell	hsa-mir-124	1.90244
Leukemia, Myeloid, Acute	hsa-mir-124	1.90244
Lupus Vulgaris	hsa-mir-124	1.90244
Muscular Disorders, Atrophic	hsa-mir-124	1.90244
Neoplasms	hsa-mir-124	1.90244
Ovarian Neoplasms	hsa-mir-124	1.90244
Thyroid Neoplasms	hsa-mir-124	1.90244
Urinary Bladder Neoplasms	hsa-mir-124	1.90244
Uterine Cervical Neoplasms	hsa-mir-124	1.90244
Adenocarcinoma	hsa-mir-128	1.90244
Adenoviridae Infections	hsa-mir-128	1.90244
Adrenocortical Carcinoma	hsa-mir-128	1.90244
Carcinoma	hsa-mir-128	1.90244
Carcinoma, Hepatocellular	hsa-mir-128	1.90244
Carcinoma, Non-Small-Cell Lung	hsa-mir-128	1.90244
Carcinoma, Renal Cell	hsa-mir-128	1.90244
Carcinoma, Squamous Cell	hsa-mir-128	1.90244
Colorectal Neoplasms	hsa-mir-128	1.90244
Endometrial Neoplasms	hsa-mir-128	1.90244
Endometriosis	hsa-mir-128	1.90244
Esophageal Neoplasms	hsa-mir-128	1.90244
Head and Neck Neoplasms	hsa-mir-128	1.90244
Heart Failure	hsa-mir-128	1.90244
Leukemia, Lymphocytic, Chronic, B-Cell	hsa-mir-128	1.90244
Leukemia, Myeloid, Acute	hsa-mir-128	1.90244
Lupus Vulgaris	hsa-mir-128	1.90244
Lymphoma	hsa-mir-128	1.90244
Medulloblastoma	hsa-mir-128	1.90244
Melanoma	hsa-mir-128	1.90244
Muscular Disorders, Atrophic	hsa-mir-128	1.90244
Neoplasms	hsa-mir-128	1.90244
Prostatic Neoplasms	hsa-mir-128	1.90244
Thyroid Neoplasms	hsa-mir-128	1.90244
Urinary Bladder Neoplasms	hsa-mir-128	1.90244
Uterine Cervical Neoplasms	hsa-mir-128	1.90244
Adenocarcinoma	hsa-mir-34c	1.90244
Adenoviridae Infections	hsa-mir-34c	1.90244
Adrenocortical Carcinoma	hsa-mir-34c	1.90244
Carcinoma	hsa-mir-34c	1.90244
Colonic Neoplasms	hsa-mir-34c	1.90244
Endometrial Neoplasms	hsa-mir-34c	1.90244
Glioblastoma	hsa-mir-34c	1.90244
Glioma	hsa-mir-34c	1.90244
Head and Neck Neoplasms	hsa-mir-34c	1.90244
Leukemia, Myeloid, Acute	hsa-mir-34c	1.90244
Lupus Vulgaris	hsa-mir-34c	1.90244
Lymphoma	hsa-mir-34c	1.90244
Medulloblastoma	hsa-mir-34c	1.90244
Muscular Disorders, Atrophic	hsa-mir-34c	1.90244
Thyroid Neoplasms	hsa-mir-34c	1.90244
Adenocarcinoma	hsa-mir-9	1.90244
Adenoviridae Infections	hsa-mir-9	1.90244
Adrenocortical Carcinoma	hsa-mir-9	1.90244
Carcinoma	hsa-mir-9	1.90244
Carcinoma, Hepatocellular	hsa-mir-9	1.90244
Endometriosis	hsa-mir-9	1.90244
Esophageal Neoplasms	hsa-mir-9	1.90244
Heart Failure	hsa-mir-9	1.90244
Leukemia, Lymphocytic, Chronic, B-Cell	hsa-mir-9	1.90244
Leukemia, Myeloid, Acute	hsa-mir-9	1.90244
Lupus Vulgaris	hsa-mir-9	1.90244
Lymphoma	hsa-mir-9	1.90244
Muscular Disorders, Atrophic	hsa-mir-9	1.90244
Pancreatic Neoplasms	hsa-mir-9	1.90244
Prostatic Neoplasms	hsa-mir-9	1.90244
Adenocarcinoma	hsa-mir-26a	1.90244
Adenoviridae Infections	hsa-mir-26a	1.90244
Adrenocortical Carcinoma	hsa-mir-26a	1.90244
Carcinoma	hsa-mir-26a	1.90244
Carcinoma, Non-Small-Cell Lung	hsa-mir-26a	1.90244
Carcinoma, Squamous Cell	hsa-mir-26a	1.90244
Colonic Neoplasms	hsa-mir-26a	1.90244
Endometrial Neoplasms	hsa-mir-26a	1.90244
Endometriosis	hsa-mir-26a	1.90244
Glioma	hsa-mir-26a	1.90244
Head and Neck Neoplasms	hsa-mir-26a	1.90244
Leukemia, Lymphocytic, Chronic, B-Cell	hsa-mir-26a	1.90244
Lupus Vulgaris	hsa-mir-26a	1.90244
Medulloblastoma	hsa-mir-26a	1.90244
Muscular Disorders, Atrophic	hsa-mir-26a	1.90244
Neoplasms	hsa-mir-26a	1.90244
Ovarian Neoplasms	hsa-mir-26a	1.90244
Stomach Neoplasms	hsa-mir-26a	1.90244
Thyroid Neoplasms	hsa-mir-26a	1.90244
Urinary Bladder Neoplasms	hsa-mir-26a	1.90244
Uterine Cervical Neoplasms	hsa-mir-26a	1.90244
Adenocarcinoma	hsa-mir-206	1.90244
Adenoviridae Infections	hsa-mir-206	1.90244
Adrenocortical Carcinoma	hsa-mir-206	1.90244
Carcinoma	hsa-mir-206	1.90244
Carcinoma, Hepatocellular	hsa-mir-206	1.90244
Carcinoma, Non-Small-Cell Lung	hsa-mir-206	1.90244
Carcinoma, Squamous Cell	hsa-mir-206	1.90244
Colonic Neoplasms	hsa-mir-206	1.90244
Endometrial Neoplasms	hsa-mir-206	1.90244
Endometriosis	hsa-mir-206	1.90244
Esophageal Neoplasms	hsa-mir-206	1.90244
Glioma	hsa-mir-206	1.90244
Head and Neck Neoplasms	hsa-mir-206	1.90244
Heart Failure	hsa-mir-206	1.90244
Leukemia, Myeloid, Acute	hsa-mir-206	1.90244
Lupus Vulgaris	hsa-mir-206	1.90244
Lymphoma	hsa-mir-206	1.90244
Medulloblastoma	hsa-mir-206	1.90244
Melanoma	hsa-mir-206	1.90244
Muscular Disorders, Atrophic	hsa-mir-206	1.90244
Ovarian Neoplasms	hsa-mir-206	1.90244
Pancreatic Neoplasms	hsa-mir-206	1.90244
Prostatic Neoplasms	hsa-mir-206	1.90244
Thyroid Neoplasms	hsa-mir-206	1.90244
Urinary Bladder Neoplasms	hsa-mir-206	1.90244
Uterine Cervical Neoplasms	hsa-mir-206	1.90244
Adenocarcinoma	hsa-mir-29c	1.90244
Adenoviridae Infections	hsa-mir-29c	1.90244
Adrenocortical Carcinoma	hsa-mir-29c	1.90244
Carcinoma	hsa-mir-29c	1.90244
Colonic Neoplasms	hsa-mir-29c	1.90244
Colorectal Neoplasms	hsa-mir-29c	1.90244
Glioma	hsa-mir-29c	1.90244
Heart Failure	hsa-mir-29c	1.90244
Leukemia, Myeloid, Acute	hsa-mir-29c	1.90244
Lupus Vulgaris	hsa-mir-29c	1.90244
Medulloblastoma	hsa-mir-29c	1.90244
Melanoma	hsa-mir-29c	1.90244
Ovarian Neoplasms	hsa-mir-29c	1.90244
Pancreatic Neoplasms	hsa-mir-29c	1.90244
Prostatic Neoplasms	hsa-mir-29c	1.90244
Thyroid Neoplasms	hsa-mir-29c	1.90244
Uterine Cervical Neoplasms	hsa-mir-29c	1.90244
Adenocarcinoma	hsa-mir-30d	1.90244
Adenoviridae Infections	hsa-mir-30d	1.90244
Adrenocortical Carcinoma	hsa-mir-30d	1.90244
Carcinoma	hsa-mir-30d	1.90244
Colonic Neoplasms	hsa-mir-30d	1.90244
Colorectal Neoplasms	hsa-mir-30d	1.90244
Endometrial Neoplasms	hsa-mir-30d	1.90244
Endometriosis	hsa-mir-30d	1.90244
Esophageal Neoplasms	hsa-mir-30d	1.90244
Glioblastoma	hsa-mir-30d	1.90244
Glioma	hsa-mir-30d	1.90244
Head and Neck Neoplasms	hsa-mir-30d	1.90244
Heart Failure	hsa-mir-30d	1.90244
Leukemia, Lymphocytic, Chronic, B-Cell	hsa-mir-30d	1.90244
Leukemia, Myeloid, Acute	hsa-mir-30d	1.90244
Lymphoma	hsa-mir-30d	1.90244
Medulloblastoma	hsa-mir-30d	1.90244
Muscular Disorders, Atrophic	hsa-mir-30d	1.90244
Pancreatic Neoplasms	hsa-mir-30d	1.90244
Stomach Neoplasms	hsa-mir-30d	1.90244
Urinary Bladder Neoplasms	hsa-mir-30d	1.90244
Uterine Cervical Neoplasms	hsa-mir-30d	1.90244
Adenocarcinoma	hsa-mir-140	1.90244
Adenoviridae Infections	hsa-mir-140	1.90244
Adrenocortical Carcinoma	hsa-mir-140	1.90244
Carcinoma	hsa-mir-140	1.90244
Carcinoma, Non-Small-Cell Lung	hsa-mir-140	1.90244
Carcinoma, Renal Cell	hsa-mir-140	1.90244
Endometrial Neoplasms	hsa-mir-140	1.90244
Endometriosis	hsa-mir-140	1.90244
Esophageal Neoplasms	hsa-mir-140	1.90244
Glioblastoma	hsa-mir-140	1.90244
Glioma	hsa-mir-140	1.90244
Head and Neck Neoplasms	hsa-mir-140	1.90244
Heart Failure	hsa-mir-140	1.90244
Leukemia, Lymphocytic, Chronic, B-Cell	hsa-mir-140	1.90244
Leukemia, Myeloid, Acute	hsa-mir-140	1.90244
Lupus Vulgaris	hsa-mir-140	1.90244
Lymphoma	hsa-mir-140	1.90244
Medulloblastoma	hsa-mir-140	1.90244
Melanoma	hsa-mir-140	1.90244
Neoplasms	hsa-mir-140	1.90244
Pancreatic Neoplasms	hsa-mir-140	1.90244
Prostatic Neoplasms	hsa-mir-140	1.90244
Thyroid Neoplasms	hsa-mir-140	1.90244
Urinary Bladder Neoplasms	hsa-mir-140	1.90244
Uterine Cervical Neoplasms	hsa-mir-140	1.90244
Adenocarcinoma	hsa-mir-19a	1.90244
Adenoviridae Infections	hsa-mir-19a	1.90244
Adrenocortical Carcinoma	hsa-mir-19a	1.90244
Carcinoma	hsa-mir-19a	1.90244
Carcinoma, Non-Small-Cell Lung	hsa-mir-19a	1.90244
Carcinoma, Squamous Cell	hsa-mir-19a	1.90244
Endometrial Neoplasms	hsa-mir-19a	1.90244
Endometriosis	hsa-mir-19a	1.90244
Glioma	hsa-mir-19a	1.90244
Head and Neck Neoplasms	hsa-mir-19a	1.90244
Lupus Vulgaris	hsa-mir-19a	1.90244
Muscular Disorders, Atrophic	hsa-mir-19a	1.90244
Pancreatic Neoplasms	hsa-mir-19a	1.90244
Prostatic Neoplasms	hsa-mir-19a	1.90244
Thyroid Neoplasms	hsa-mir-19a	1.90244
Adenocarcinoma	hsa-let-7f	1.90244
Adenoviridae Infections	hsa-let-7f	1.90244
Adrenocortical Carcinoma	hsa-let-7f	1.90244
Carcinoma	hsa-let-7f	1.90244
Carcinoma, Non-Small-Cell Lung	hsa-let-7f	1.90244
Carcinoma, Squamous Cell	hsa-let-7f	1.90244
Colorectal Neoplasms	hsa-let-7f	1.90244
Esophageal Neoplasms	hsa-let-7f	1.90244
Glioblastoma	hsa-let-7f	1.90244
Glioma	hsa-let-7f	1.90244
Leukemia, Lymphocytic, Chronic, B-Cell	hsa-let-7f	1.90244
Lupus Vulgaris	hsa-let-7f	1.90244
Lymphoma	hsa-let-7f	1.90244
Medulloblastoma	hsa-let-7f	1.90244
Muscular Disorders, Atrophic	hsa-let-7f	1.90244
Prostatic Neoplasms	hsa-let-7f	1.90244
Thyroid Neoplasms	hsa-let-7f	1.90244
Urinary Bladder Neoplasms	hsa-let-7f	1.90244
Uterine Cervical Neoplasms	hsa-let-7f	1.90244
Adenocarcinoma	hsa-let-7g	1.90244
Adenoviridae Infections	hsa-let-7g	1.90244
Adrenocortical Carcinoma	hsa-let-7g	1.90244
Carcinoma	hsa-let-7g	1.90244
Carcinoma, Squamous Cell	hsa-let-7g	1.90244
Colorectal Neoplasms	hsa-let-7g	1.90244
Esophageal Neoplasms	hsa-let-7g	1.90244
Glioblastoma	hsa-let-7g	1.90244
Glioma	hsa-let-7g	1.90244
Heart Failure	hsa-let-7g	1.90244
Leukemia, Lymphocytic, Chronic, B-Cell	hsa-let-7g	1.90244
Lupus Vulgaris	hsa-let-7g	1.90244
Lymphoma	hsa-let-7g	1.90244
Medulloblastoma	hsa-let-7g	1.90244
Muscular Disorders, Atrophic	hsa-let-7g	1.90244
Prostatic Neoplasms	hsa-let-7g	1.90244
Thyroid Neoplasms	hsa-let-7g	1.90244
Urinary Bladder Neoplasms	hsa-let-7g	1.90244
Uterine Cervical Neoplasms	hsa-let-7g	1.90244
Adenocarcinoma	hsa-let-7i	1.90244
Adenoviridae Infections	hsa-let-7i	1.90244
Adrenocortical Carcinoma	hsa-let-7i	1.90244
Carcinoma, Non-Small-Cell Lung	hsa-let-7i	1.90244
Colorectal Neoplasms	hsa-let-7i	1.90244
Esophageal Neoplasms	hsa-let-7i	1.90244
Glioblastoma	hsa-let-7i	1.90244
Glioma	hsa-let-7i	1.90244
Heart Failure	hsa-let-7i	1.90244
Leukemia, Lymphocytic, Chronic, B-Cell	hsa-let-7i	1.90244
Lupus Vulgaris	hsa-let-7i	1.90244
Lymphoma	hsa-let-7i	1.90244
Medulloblastoma	hsa-let-7i	1.90244
Prostatic Neoplasms	hsa-let-7i	1.90244
Stomach Neoplasms	hsa-let-7i	1.90244
Thyroid Neoplasms	hsa-let-7i	1.90244
Urinary Bladder Neoplasms	hsa-let-7i	1.90244
Uterine Cervical Neoplasms	hsa-let-7i	1.90244
Adenocarcinoma	hsa-mir-138	1.90244
Adenoviridae Infections	hsa-mir-138	1.90244
Adrenocortical Carcinoma	hsa-mir-138	1.90244
Breast Neoplasms	hsa-mir-138	1.90244
Colonic Neoplasms	hsa-mir-138	1.90244
Colorectal Neoplasms	hsa-mir-138	1.90244
Endometrial Neoplasms	hsa-mir-138	1.90244
Endometriosis	hsa-mir-138	1.90244
Esophageal Neoplasms	hsa-mir-138	1.90244
Glioblastoma	hsa-mir-138	1.90244
Heart Failure	hsa-mir-138	1.90244
Leukemia, Lymphocytic, Chronic, B-Cell	hsa-mir-138	1.90244
Leukemia, Myeloid, Acute	hsa-mir-138	1.90244
Lupus Vulgaris	hsa-mir-138	1.90244
Medulloblastoma	hsa-mir-138	1.90244
Muscular Disorders, Atrophic	hsa-mir-138	1.90244
Pancreatic Neoplasms	hsa-mir-138	1.90244
Prostatic Neoplasms	hsa-mir-138	1.90244
Stomach Neoplasms	hsa-mir-138	1.90244
Uterine Cervical Neoplasms	hsa-mir-138	1.90244
Adenocarcinoma	hsa-mir-149	1.90244
Adenoviridae Infections	hsa-mir-149	1.90244
Adrenocortical Carcinoma	hsa-mir-149	1.90244
Carcinoma, Hepatocellular	hsa-mir-149	1.90244
Carcinoma, Renal Cell	hsa-mir-149	1.90244
Carcinoma, Squamous Cell	hsa-mir-149	1.90244
Colonic Neoplasms	hsa-mir-149	1.90244
Endometrial Neoplasms	hsa-mir-149	1.90244
Endometriosis	hsa-mir-149	1.90244
Esophageal Neoplasms	hsa-mir-149	1.90244
Head and Neck Neoplasms	hsa-mir-149	1.90244
Heart Failure	hsa-mir-149	1.90244
Leukemia, Lymphocytic, Chronic, B-Cell	hsa-mir-149	1.90244
Leukemia, Myeloid, Acute	hsa-mir-149	1.90244
Lung Neoplasms	hsa-mir-149	1.90244
Lupus Vulgaris	hsa-mir-149	1.90244
Lymphoma	hsa-mir-149	1.90244
Medulloblastoma	hsa-mir-149	1.90244
Muscular Disorders, Atrophic	hsa-mir-149	1.90244
Ovarian Neoplasms	hsa-mir-149	1.90244
Pancreatic Neoplasms	hsa-mir-149	1.90244
Prostatic Neoplasms	hsa-mir-149	1.90244
Thyroid Neoplasms	hsa-mir-149	1.90244
Uterine Cervical Neoplasms	hsa-mir-149	1.90244
Adenocarcinoma	hsa-mir-23a	1.90244
Adenoviridae Infections	hsa-mir-23a	1.90244
Adrenocortical Carcinoma	hsa-mir-23a	1.90244
Carcinoma, Non-Small-Cell Lung	hsa-mir-23a	1.90244
Carcinoma, Renal Cell	hsa-mir-23a	1.90244
Carcinoma, Squamous Cell	hsa-mir-23a	1.90244
Colonic Neoplasms	hsa-mir-23a	1.90244
Endometrial Neoplasms	hsa-mir-23a	1.90244
Esophageal Neoplasms	hsa-mir-23a	1.90244
Glioblastoma	hsa-mir-23a	1.90244
Glioma	hsa-mir-23a	1.90244
Head and Neck Neoplasms	hsa-mir-23a	1.90244
Leukemia, Lymphocytic, Chronic, B-Cell	hsa-mir-23a	1.90244
Leukemia, Myeloid, Acute	hsa-mir-23a	1.90244
Lymphoma	hsa-mir-23a	1.90244
Medulloblastoma	hsa-mir-23a	1.90244
Melanoma	hsa-mir-23a	1.90244
Muscular Disorders, Atrophic	hsa-mir-23a	1.90244
Neoplasms	hsa-mir-23a	1.90244
Ovarian Neoplasms	hsa-mir-23a	1.90244
Prostatic Neoplasms	hsa-mir-23a	1.90244
Stomach Neoplasms	hsa-mir-23a	1.90244
Thyroid Neoplasms	hsa-mir-23a	1.90244
Urinary Bladder Neoplasms	hsa-mir-23a	1.90244
Uterine Cervical Neoplasms	hsa-mir-23a	1.90244
Adenocarcinoma	hsa-mir-497	1.90244
Adenoviridae Infections	hsa-mir-497	1.90244
Adrenocortical Carcinoma	hsa-mir-497	1.90244
Carcinoma	hsa-mir-497	1.90244
Carcinoma, Renal Cell	hsa-mir-497	1.90244
Colonic Neoplasms	hsa-mir-497	1.90244
Endometrial Neoplasms	hsa-mir-497	1.90244
Endometriosis	hsa-mir-497	1.90244
Esophageal Neoplasms	hsa-mir-497	1.90244
Glioblastoma	hsa-mir-497	1.90244
Glioma	hsa-mir-497	1.90244
Head and Neck Neoplasms	hsa-mir-497	1.90244
Leukemia, Lymphocytic, Chronic, B-Cell	hsa-mir-497	1.90244
Leukemia, Myeloid, Acute	hsa-mir-497	1.90244
Lupus Vulgaris	hsa-mir-497	1.90244
Lymphoma	hsa-mir-497	1.90244
Medulloblastoma	hsa-mir-497	1.90244
Melanoma	hsa-mir-497	1.90244
Neoplasms	hsa-mir-497	1.90244
Ovarian Neoplasms	hsa-mir-497	1.90244
Pancreatic Neoplasms	hsa-mir-497	1.90244
Prostatic Neoplasms	hsa-mir-497	1.90244
Thyroid Neoplasms	hsa-mir-497	1.90244
Urinary Bladder Neoplasms	hsa-mir-497	1.90244
Adenocarcinoma	hsa-mir-10a	1.90244
Adenoviridae Infections	hsa-mir-10a	1.90244
Adrenocortical Carcinoma	hsa-mir-10a	1.90244
Carcinoma, Renal Cell	hsa-mir-10a	1.90244
Colonic Neoplasms	hsa-mir-10a	1.90244
Colorectal Neoplasms	hsa-mir-10a	1.90244
Endometrial Neoplasms	hsa-mir-10a	1.90244
Esophageal Neoplasms	hsa-mir-10a	1.90244
Glioma	hsa-mir-10a	1.90244
Head and Neck Neoplasms	hsa-mir-10a	1.90244
Heart Failure	hsa-mir-10a	1.90244
Leukemia, Lymphocytic, Chronic, B-Cell	hsa-mir-10a	1.90244
Lung Neoplasms	hsa-mir-10a	1.90244
Lupus Vulgaris	hsa-mir-10a	1.90244
Lymphoma	hsa-mir-10a	1.90244
Melanoma	hsa-mir-10a	1.90244
Muscular Disorders, Atrophic	hsa-mir-10a	1.90244
Neoplasms	hsa-mir-10a	1.90244
Ovarian Neoplasms	hsa-mir-10a	1.90244
Prostatic Neoplasms	hsa-mir-10a	1.90244
Stomach Neoplasms	hsa-mir-10a	1.90244
Thyroid Neoplasms	hsa-mir-10a	1.90244
Adenocarcinoma	hsa-mir-127	1.90244
Adenoviridae Infections	hsa-mir-127	1.90244
Adrenocortical Carcinoma	hsa-mir-127	1.90244
Carcinoma	hsa-mir-127	1.90244
Carcinoma, Non-Small-Cell Lung	hsa-mir-127	1.90244
Carcinoma, Squamous Cell	hsa-mir-127	1.90244
Endometrial Neoplasms	hsa-mir-127	1.90244
Endometriosis	hsa-mir-127	1.90244
Esophageal Neoplasms	hsa-mir-127	1.90244
Glioblastoma	hsa-mir-127	1.90244
Glioma	hsa-mir-127	1.90244
Head and Neck Neoplasms	hsa-mir-127	1.90244
Heart Failure	hsa-mir-127	1.90244
Leukemia, Lymphocytic, Chronic, B-Cell	hsa-mir-127	1.90244
Lupus Vulgaris	hsa-mir-127	1.90244
Lymphoma	hsa-mir-127	1.90244
Melanoma	hsa-mir-127	1.90244
Muscular Disorders, Atrophic	hsa-mir-127	1.90244
Pancreatic Neoplasms	hsa-mir-127	1.90244
Uterine Cervical Neoplasms	hsa-mir-127	1.90244
Adenocarcinoma	hsa-mir-296	1.90244
Adenoviridae Infections	hsa-mir-296	1.90244
Adrenocortical Carcinoma	hsa-mir-296	1.90244
Carcinoma	hsa-mir-296	1.90244
Carcinoma, Non-Small-Cell Lung	hsa-mir-296	1.90244
Carcinoma, Renal Cell	hsa-mir-296	1.90244
Colorectal Neoplasms	hsa-mir-296	1.90244
Endometrial Neoplasms	hsa-mir-296	1.90244
Endometriosis	hsa-mir-296	1.90244
Glioblastoma	hsa-mir-296	1.90244
Glioma	hsa-mir-296	1.90244
Head and Neck Neoplasms	hsa-mir-296	1.90244
Leukemia, Lymphocytic, Chronic, B-Cell	hsa-mir-296	1.90244
Leukemia, Myeloid, Acute	hsa-mir-296	1.90244
Lung Neoplasms	hsa-mir-296	1.90244
Lymphoma	hsa-mir-296	1.90244
Medulloblastoma	hsa-mir-296	1.90244
Muscular Disorders, Atrophic	hsa-mir-296	1.90244
Neoplasms	hsa-mir-296	1.90244
Thyroid Neoplasms	hsa-mir-296	1.90244
Uterine Cervical Neoplasms	hsa-mir-296	1.90244
Adenocarcinoma	hsa-mir-142	1.90244
Adenoviridae Infections	hsa-mir-142	1.90244
Adrenocortical Carcinoma	hsa-mir-142	1.90244
Breast Neoplasms	hsa-mir-142	1.90244
Carcinoma, Non-Small-Cell Lung	hsa-mir-142	1.90244
Esophageal Neoplasms	hsa-mir-142	1.90244
Glioma	hsa-mir-142	1.90244
Leukemia, Lymphocytic, Chronic, B-Cell	hsa-mir-142	1.90244
Lymphoma	hsa-mir-142	1.90244
Medulloblastoma	hsa-mir-142	1.90244
Muscular Disorders, Atrophic	hsa-mir-142	1.90244
Neoplasms	hsa-mir-142	1.90244
Ovarian Neoplasms	hsa-mir-142	1.90244
Prostatic Neoplasms	hsa-mir-142	1.90244
Thyroid Neoplasms	hsa-mir-142	1.90244
Uterine Cervical Neoplasms	hsa-mir-142	1.90244
Adenocarcinoma	hsa-mir-193a	1.90244
Adenoviridae Infections	hsa-mir-193a	1.90244
Adrenocortical Carcinoma	hsa-mir-193a	1.90244
Carcinoma	hsa-mir-193a	1.90244
Carcinoma, Renal Cell	hsa-mir-193a	1.90244
Colonic Neoplasms	hsa-mir-193a	1.90244
Glioma	hsa-mir-193a	1.90244
Head and Neck Neoplasms	hsa-mir-193a	1.90244
Heart Failure	hsa-mir-193a	1.90244
Leukemia, Lymphocytic, Chronic, B-Cell	hsa-mir-193a	1.90244
Lupus Vulgaris	hsa-mir-193a	1.90244
Lymphoma	hsa-mir-193a	1.90244
Muscular Disorders, Atrophic	hsa-mir-193a	1.90244
Neoplasms	hsa-mir-193a	1.90244
Ovarian Neoplasms	hsa-mir-193a	1.90244
Pancreatic Neoplasms	hsa-mir-193a	1.90244
Stomach Neoplasms	hsa-mir-193a	1.90244
Thyroid Neoplasms	hsa-mir-193a	1.90244
Urinary Bladder Neoplasms	hsa-mir-193a	1.90244
Uterine Cervical Neoplasms	hsa-mir-193a	1.90244
Adenocarcinoma	hsa-mir-486	1.90244
Adenoviridae Infections	hsa-mir-486	1.90244
Adrenocortical Carcinoma	hsa-mir-486	1.90244
Carcinoma	hsa-mir-486	1.90244
Carcinoma, Renal Cell	hsa-mir-486	1.90244
Endometrial Neoplasms	hsa-mir-486	1.90244
Endometriosis	hsa-mir-486	1.90244
Glioma	hsa-mir-486	1.90244
Head and Neck Neoplasms	hsa-mir-486	1.90244
Heart Failure	hsa-mir-486	1.90244
Leukemia, Lymphocytic, Chronic, B-Cell	hsa-mir-486	1.90244
Leukemia, Myeloid, Acute	hsa-mir-486	1.90244
Medulloblastoma	hsa-mir-486	1.90244
Muscular Disorders, Atrophic	hsa-mir-486	1.90244
Neoplasms	hsa-mir-486	1.90244
Thyroid Neoplasms	hsa-mir-486	1.90244
Urinary Bladder Neoplasms	hsa-mir-486	1.90244
Uterine Cervical Neoplasms	hsa-mir-486	1.90244
Adenocarcinoma	hsa-mir-129	1.90244
Adenoviridae Infections	hsa-mir-129	1.90244
Adrenocortical Carcinoma	hsa-mir-129	1.90244
Carcinoma	hsa-mir-129	1.90244
Carcinoma, Non-Small-Cell Lung	hsa-mir-129	1.90244
Colonic Neoplasms	hsa-mir-129	1.90244
Endometrial Neoplasms	hsa-mir-129	1.90244
Endometriosis	hsa-mir-129	1.90244
Glioblastoma	hsa-mir-129	1.90244
Glioma	hsa-mir-129	1.90244
Head and Neck Neoplasms	hsa-mir-129	1.90244
Leukemia, Lymphocytic, Chronic, B-Cell	hsa-mir-129	1.90244
Leukemia, Myeloid, Acute	hsa-mir-129	1.90244
Lung Neoplasms	hsa-mir-129	1.90244
Lupus Vulgaris	hsa-mir-129	1.90244
Lymphoma	hsa-mir-129	1.90244
Medulloblastoma	hsa-mir-129	1.90244
Melanoma	hsa-mir-129	1.90244
Muscular Disorders, Atrophic	hsa-mir-129	1.90244
Neoplasms	hsa-mir-129	1.90244
Ovarian Neoplasms	hsa-mir-129	1.90244
Pancreatic Neoplasms	hsa-mir-129	1.90244
Prostatic Neoplasms	hsa-mir-129	1.90244
Urinary Bladder Neoplasms	hsa-mir-129	1.90244
Uterine Cervical Neoplasms	hsa-mir-129	1.90244
Adenocarcinoma	hsa-mir-302a	1.90244
Adenoviridae Infections	hsa-mir-302a	1.90244
Adrenocortical Carcinoma	hsa-mir-302a	1.90244
Carcinoma, Hepatocellular	hsa-mir-302a	1.90244
Carcinoma, Non-Small-Cell Lung	hsa-mir-302a	1.90244
Carcinoma, Renal Cell	hsa-mir-302a	1.90244
Carcinoma, Squamous Cell	hsa-mir-302a	1.90244
Colonic Neoplasms	hsa-mir-302a	1.90244
Colorectal Neoplasms	hsa-mir-302a	1.90244
Endometrial Neoplasms	hsa-mir-302a	1.90244
Endometriosis	hsa-mir-302a	1.90244
Leukemia, Lymphocytic, Chronic, B-Cell	hsa-mir-302a	1.90244
Leukemia, Myeloid, Acute	hsa-mir-302a	1.90244
Lung Neoplasms	hsa-mir-302a	1.90244
Lupus Vulgaris	hsa-mir-302a	1.90244
Lymphoma	hsa-mir-302a	1.90244
Medulloblastoma	hsa-mir-302a	1.90244
Muscular Disorders, Atrophic	hsa-mir-302a	1.90244
Pancreatic Neoplasms	hsa-mir-302a	1.90244
Prostatic Neoplasms	hsa-mir-302a	1.90244
Thyroid Neoplasms	hsa-mir-302a	1.90244
Urinary Bladder Neoplasms	hsa-mir-302a	1.90244
Adenocarcinoma	hsa-mir-373	1.90244
Adenoviridae Infections	hsa-mir-373	1.90244
[truncated: 182,155 more rows]
